# Supplementary material for: Evolution under vancomycin selection drives divergent collateral sensitivity patterns in Staphylococcus aureus
Source: Proc Natl Acad Sci U S A. 2025 Sep 25;122(39):e2507962122. doi: 10.1073/pnas.2507962122 (PMC12501141; doi:10.1073/pnas.2507962122)
Supplement: Supplementary file 2 — Dataset S01 (CSV) [file pnas.2507962122.sd01.csv]

id	population	DP	AD	median_phred	median_error	consensus_score	polymorphism_score	notes	qualifying_mutation	vancomycin	evidence	seq_id	position	mutation_type	mutation	freq	annotation	gene	description
1	T1	142	141	34	0.0004	748.4	-1.5	NA	TRUE	TRUE	RA	1	82,164	Indel < 50 bp	(T)6 -> 5	1	coding (84/702 nt)	liaF	Cell envelope stress response
2	T1	122	122	34	0.0004	511	NA	NA	TRUE	TRUE	RA	1	415,480	Intergenic	G -> C	1	intergenic (+283/-10)	rpsU	30S ribosomal protein S21
3	T1	109	10	34	0.0004	372.7	25.3	NA	FALSE	TRUE	RA	1	714,505	Intergenic	C -> T	0.092	intergenic (-404/+830)	LNEJMEBC_00675 / LNEJMEBC_00676	hypothetical protein/hypothetical protein
4	T1	157	8	34	0.0004	619.2	20.1	NA	TRUE	TRUE	RA	1	1,045,500	Nonsynonymous	G -> T	0.051	H261N (CAT -> AAT)	LNEJMEBC_00979	hypothetical protein
5	T1	133	133	34	0.0004	580.8	NA	NA	FALSE	TRUE	RA	1	1,204,650	Intergenic	G -> A	1	intergenic (+3/+489)	LNEJMEBC_01164 / cspA_2	hypothetical protein/Cold shock protein CspA
6	T1	158	8	34	0.0004	616.8	15.2	NA	TRUE	TRUE	RA	1	1,373,476	Nonsynonymous	T -> C	0.051	K141E (AAG -> GAG)	tarB	Teichoic acid glycerol‑phosphate primase
7	T1	167	167	34	0.0004	733.8	NA	NA	TRUE	TRUE	RA	1	1,980,933	Nonsynonymous	G -> A	1	T471I (ACA -> ATA)	walK	Sensor protein kinase WalK
8	T1	191	10	34	0.0004	758.3	26	NA	TRUE	TRUE	RA	1	2,111,624	Nonsynonymous	C -> A	0.052	S328R (AGC -> AGA)	bceB_3	Bacitracin export permease protein BceB
9	T1	164	12	34	0.0004	613.6	27.1	NA	TRUE	TRUE	RA	1	2,387,964	Nonsynonymous	A -> G	0.073	D237G (GAC -> GGC)	LNEJMEBC_02223	Ferredoxin‑‑NADP reductase
10	T1	176	12	34	0.0004	634.1	25.2	NA	TRUE	TRUE	RA	1	2,485,423	Nonsynonymous	C -> T	0.068	T241I (ACT -> ATT)	LNEJMEBC_02317	hypothetical protein
11	T2	NA	NA	NA	NA	NA	NA	NA	TRUE	TRUE	JC	1	43,855	Indel < 50 bp	DEL 14 bp	0.068	coding (29/930 nt)	ppaC	putative manganese‑dependent inorganic pyrophosphatase
12	T2	145	126	34	0.0004	504.9	60.9	NA	TRUE	TRUE	RA	1	82,457	Nonsynonymous	C -> A	0.869	P126Q (CCA -> CAA)	liaF	Cell envelope stress response
13	T2	167	21	34	0.0004	516.8	57.7	NA	TRUE	TRUE	RA	1	82,481	Nonsynonymous	A -> G	0.126	D134G (GAT -> GGT)	liaF	Cell envelope stress response
14	T2	119	119	34	0.0004	522.8	NA	NA	TRUE	TRUE	RA	1	197,887	Nonsense	T -> A	1	L25* (TTA -> TAA)	atl_1	Bifunctional autolysin
15	T2	193	10	34	0.0004	718.2	22.6	NA	TRUE	TRUE	RA	1	217,080	Nonsynonymous	C -> T	0.052	A463V (GCT -> GTT)	sasC	LPXTG-anchored repetitive surface protein SasC
16	T2	145	8	34	0.0004	542.9	17.1	NA	FALSE	TRUE	RA	1	231,957	Intergenic	G -> A	0.055	intergenic (+301/-170)	trmB / ytnP	tRNA (guanine‑N(7)‑)‑methyltransferase/putative quorum‑quenching lactonase YtnP
17	T2	NA	NA	NA	NA	NA	NA	NA	TRUE	TRUE	MC JC	1	415,600	Deletion > 50 bp	DEL 60 bp	1	coding (111-170/177 nt)	rpsU	30S ribosomal protein S21
18	T2	146	9	34	0.0004	567.2	16	NA	FALSE	TRUE	RA	1	1,019,469	Intergenic	G -> C	0.059	intergenic (-884/+459)	LNEJMEBC_00955 / LNEJMEBC_00956	hypothetical protein/hypothetical protein
19	T2	153	12	34	0.0004	602.3	19.6	NA	FALSE	TRUE	RA	1	1,019,474	Intergenic	A -> T	0.073	intergenic (-889/+454)	LNEJMEBC_00955 / LNEJMEBC_00956	hypothetical protein/hypothetical protein
20	T2	148	10	34	0.0004	521.4	20.2	NA	FALSE	TRUE	RA	1	1,019,478	Intergenic	G -> A	0.069	intergenic (-893/+450)	LNEJMEBC_00955 / LNEJMEBC_00956	hypothetical protein/hypothetical protein
21	T2	149	8	34	0.0004	587.4	15.1	NA	FALSE	TRUE	RA	1	1,308,473	Synonymous	T -> C	0.054	A39A (GCA -> GCG)	dkgA	2,5‑diketo‑D‑gluconic acid reductase A
22	T2	200	29	34	0.0004	591.1	88.9	NA	TRUE	TRUE	RA	1	1,479,099	Nonsynonymous	C -> T	0.145	R406H (CGT -> CAT)	rpoB	DNA‑directed RNA polymerase subunit beta
23	T2	130	7	34	0.0004	535.3	18.2	NA	TRUE	TRUE	RA	1	2,173,915	Nonsynonymous	A -> C	0.054	K359N (AAA -> AAC)	crtP	Diapolycopene oxygenase
24	T2	182	10	34	0.0004	703	20.5	NA	TRUE	TRUE	RA	1	2,402,368	Nonsynonymous	A -> G	0.055	I288T (ATT -> ACT)	LNEJMEBC_02237	hypothetical protein
25	T2	124	7	34	0.0004	440.9	11.4	NA	TRUE	TRUE	RA	1	2,504,674	Nonsynonymous	A -> T	0.054	D98V (GAT -> GTT)	topB	DNA topoisomerase 3
26	T3	131	126	34	0.0004	644.3	16.8	NA	TRUE	TRUE	RA	1	82,164	Indel < 50 bp	(T)6 -> 5	1	coding (84/702 nt)	liaF	Cell envelope stress response
27	T3	NA	NA	NA	NA	NA	NA	NA	TRUE	TRUE	JC	1	137,549	Indel < 50 bp	(TTAAGTTT)1 -> 2	0.979	coding (920/963 nt)	prsA	Foldase protein PrsA
28	T3	143	8	34	0.0004	526.3	17.1	NA	FALSE	TRUE	RA	1	333,488	Synonymous	G -> A	0.056	A123A (GCG -> GCA)	valS	Valine‑‑tRNA ligase
29	T3	NA	NA	NA	NA	NA	NA	NA	TRUE	TRUE	MC JC	1	415,500	Deletion > 50 bp	DEL 1,531 bp	1		rpsU	[rpsU], nfeD, [floA]
30	T3	NA	NA	NA	NA	NA	NA	NA	TRUE	TRUE	MC JC	1	415,500		DEL 1,531 bp	1		nfeD	[rpsU], nfeD, [floA]
31	T3	NA	NA	NA	NA	NA	NA	NA	TRUE	TRUE	MC JC	1	415,500		DEL 1,531 bp	1		floA	[rpsU], nfeD, [floA]
32	T3	117	116	34	0.0004	504	-6.4	NA	TRUE	TRUE	RA	1	601,224	Nonsense	G -> T	1	E36* (GAA -> TAA)	LNEJMEBC_00572	hypothetical protein
33	T3	107	10	12	0.0631	272.6	5.1	NA	TRUE	TRUE	RA	1	829,468	Nonsynonymous	A -> T	0.082	S70T (TCT -> ACT)	LNEJMEBC_00774	hypothetical protein
34	T3	97	8	34	0.0004	336.5	17.9	NA	FALSE	TRUE	RA	1	846,567	Synonymous	C -> T	0.082	G261G (GGG -> GGA)	pyrP	Uracil permease
35	T3	117	6	34	0.0004	455.1	21.1	NA	TRUE	TRUE	RA	1	952,516	Indel < 50 bp	DEL 1 bp	0.051	coding (392/1293 nt)	pdhC_2	Dihydrolipoyllysine‑residue acetyltransferase component of pyruvate dehydrogenase complex
36	T3	136	135	34	0.0004	570.2	-6.4	NA	FALSE	TRUE	RA	1	1,081,152	Synonymous	A -> G	1	D48D (GAT -> GAC)	oatA_1	O‑acetyltransferase OatA
37	T3	NA	NA	NA	NA	NA	NA	NA	TRUE	TRUE	JC	1	1,103,522	Indel < 50 bp	+GACA	0.066	coding (701/1191 nt)	rocD2_1	Ornithine aminotransferase 2
38	T3	138	10	34	0.0004	489.5	24.5	NA	TRUE	TRUE	RA	1	1,223,943	Nonsynonymous	C -> T	0.072	A211T (GCT -> ACT)	eno	Enolase
39	T3	147	8	34	0.0004	539.7	15.4	NA	TRUE	TRUE	RA	1	1,376,385	Nonsynonymous	G -> A	0.054	A130V (GCA -> GTA)	tarA	N‑acetylglucosaminyldiphosphoundecaprenol N‑acetyl‑beta‑D‑mannosaminyltransferase
40	T3	130	10	34	0.0004	458	24.8	NA	TRUE	TRUE	RA	1	1,403,368	Nonsynonymous	G -> A	0.077	R39W (CGG -> TGG)	ywiB	putative beta‑barrel protein YwiB
41	T3	146	146	34	0.0004	640.4	NA	NA	TRUE	TRUE	RA	1	1,478,697	Nonsynonymous	C -> T	1	G540D (GGC -> GAC)	rpoB	DNA‑directed RNA polymerase subunit beta
42	T3	168	10	34	0.0004	653	19.1	NA	TRUE	TRUE	RA	1	1,481,924	Nonsynonymous	T -> C	0.059	K101E (AAA -> GAA)	rplJ	50S ribosomal protein L10
43	T3	118	6	34	0.0004	461.5	10.2	NA	FALSE	TRUE	RA	1	1,649,975	Synonymous	A -> G	0.051	K244K (AAA -> AAG)	LNEJMEBC_01578	hypothetical protein
44	T3	137	10	34	0.0004	489.1	23.9	NA	FALSE	TRUE	RA	1	2,613,760	Synonymous	G -> A	0.073	G39G (GGC -> GGT)	czcD_2	Cadmium, cobalt and zinc/H(+)‑K(+) antiporter
45	T3	148	8	34	0.0004	552.6	17.5	NA	TRUE	TRUE	RA	1	2,734,026	Nonsynonymous	G -> A	0.054	R355H (CGC -> CAC)	LNEJMEBC_02560	hypothetical protein
46	T4	125	88	34	0.0004	219.8	118.9	NA	TRUE	TRUE	RA	1	82,600	Nonsynonymous	C -> T	0.704	P174S (CCG -> TCG)	liaF	Cell envelope stress response
47	T4	127	12	34	0.0004	432.1	31.4	NA	TRUE	TRUE	RA	1	219,576	Nonsynonymous	C -> T	0.094	T1295I (ACA -> ATA)	sasC	LPXTG-anchored repetitive surface protein SasC
48	T4	116	6	34	0.0004	429.5	11.3	NA	TRUE	TRUE	RA	1	248,448	Nonsynonymous	C -> T	0.052	E166K (GAA -> AAA)	acuA	Acetoin utilization protein AcuA
49	T4	114	6	34	0.0004	422.4	10.5	NA	TRUE	TRUE	RA	1	343,626	Nonsynonymous	C -> T	0.053	A117V (GCG -> GTG)	obg	GTPase Obg
50	T4	143	16	34	0.0004	490.3	40.7	NA	TRUE	TRUE	RA	1	801,500	Intergenic	A -> G	0.112	intergenic (-130/+58)	rimM	Ribosome maturation factor RimM
51	T4	173	47	34	0.0004	314.3	159.5	NA	TRUE	TRUE	RA	1	1,011,430	Nonsynonymous	G -> A	0.272	V161I (GTA -> ATA)	menA	1,4‑dihydroxy‑2‑naphthoate octaprenyltransferase
52	T4	149	8	34	0.0004	558.8	17.1	NA	TRUE	TRUE	RA	1	1,200,495	Nonsynonymous	C -> T	0.054	T3I (ACC -> ATC)	argO	Arginine exporter protein ArgO
53	T4	179	10	34	0.0004	727.1	23.1	NA	TRUE	TRUE	RA	1	1,292,811	Nonsynonymous	T -> A	0.056	I193F (ATC -> TTC)	ettA	Energy‑dependent translational throttle protein EttA
54	T4	155	155	34	0.0004	618.3	NA	NA	TRUE	TRUE	RA	1	1,353,365	Nonsynonymous	G -> A	1	S79F (TCT -> TTT)	graR_1	Response regulator protein GraR
55	T4	NA	NA	NA	NA	NA	NA	NA	TRUE	TRUE	JC	1	1,980,278	Indel < 50 bp	+TA	0.859	coding (248/1335 nt)	yycH	Regulates WalK expression
56	T4	171	9	34	0.0004	637.4	19.6	NA	TRUE	TRUE	RA	1	2,233,828	Nonsynonymous	C -> T	0.053	A442V (GCA -> GTA)	LNEJMEBC_02086	hypothetical protein
57	T4	127	127	34	0.0004	554.2	NA	NA	TRUE	TRUE	RA	1	2,634,772	Indel < 50 bp	+A	1	coding (779/861 nt)	fba	Fructose‑bisphosphate aldolase
58	T5	130	16	34	0.0004	466.2	42.6	NA	TRUE	TRUE	RA	1	35,889	Nonsynonymous	C -> A	0.121	A81D (GCT -> GAT)	LNEJMEBC_00039	hypothetical protein
59	T5	119	119	34	0.0004	499.4	NA	NA	TRUE	TRUE	RA	1	82,675	Nonsynonymous	G -> T	1	V199F (GTT -> TTT)	liaF	Cell envelope stress response
60	T5	146	10	34	0.0004	543.9	22	NA	FALSE	TRUE	RA	1	162,845	Synonymous	T -> C	0.068	Q85Q (CAA -> CAG)	LNEJMEBC_00190	hypothetical protein
61	T5	145	12	34	0.0004	515	28.3	NA	TRUE	TRUE	RA	1	638,690	Nonsynonymous	T -> C	0.083	I106T (ATA -> ACA)	nikB_1	Nickel transport system permease protein NikB
62	T5	159	8	34	0.0004	594.6	17.1	NA	TRUE	TRUE	RA	1	753,389	Nonsynonymous	C -> T	0.05	A617T (GCA -> ACA)	ftsK	DNA translocase FtsK
63	T5	139	8	34	0.0004	515.4	17.6	NA	TRUE	TRUE	RA	1	835,801	Nonsynonymous	G -> A	0.058	V228I (GTA -> ATA)	yloA	putative protein YloA
64	T5	161	10	34	0.0004	635	27.7	NA	TRUE	TRUE	RA	1	879,869	Nonsense	C -> A	0.062	E64* (GAA -> TAA)	argF	Ornithine carbamoyltransferase
65	T5	138	7	34	0.0004	537.3	15.9	NA	TRUE	TRUE	RA	1	1,022,928	Nonsynonymous	G -> T	0.051	A172S (GCC -> TCC)	LNEJMEBC_00960	hypothetical protein
66	T5	153	8	34	0.0004	616.1	20.1	NA	TRUE	TRUE	RA	1	1,173,252	Nonsynonymous	G -> T	0.052	K235N (AAG -> AAT)	LNEJMEBC_01115	hypothetical protein
67	T5	158	8	34	0.0004	593.2	17	NA	TRUE	TRUE	RA	1	1,395,867	Nonsynonymous	C -> T	0.051	E13K (GAA -> AAA)	LNEJMEBC_01341	hypothetical protein
68	T5	141	10	34	0.0004	511.2	23.3	NA	TRUE	TRUE	RA	1	1,440,027	Nonsynonymous	G -> A	0.071	R163H (CGT -> CAT)	folE2	GTP cyclohydrolase FolE2
69	T5	149	149	34	0.0004	651.2	NA	NA	TRUE	TRUE	RA	1	1,479,100	Nonsynonymous	G -> A	1	R406C (CGT -> TGT)	rpoB	DNA‑directed RNA polymerase subunit beta
70	T5	168	10	34	0.0004	636.6	21.4	NA	FALSE	TRUE	RA	1	1,782,787	Synonymous	T -> C	0.06	F28F (TTT -> TTC)	hmp	Flavohemoprotein
71	T5	NA	NA	NA	NA	NA	NA	NA	TRUE	TRUE	JC	1	1,980,243	Indel < 50 bp	(CTTTATTTT)1 -> 2	0.856	coding (275/1335 nt)	yycH	Regulates WalK expression
72	T5	NA	NA	NA	NA	NA	NA	low position-hash score	FALSE	TRUE	JC	1	2,522,362	Indel < 50 bp	+CAG	0.057	coding (876/945 nt)	rpoA	DNA‑directed RNA polymerase subunit alpha
73	T5	184	10	34	0.0004	690	23.1	NA	TRUE	TRUE	RA	1	2,630,386	Nonsynonymous	C -> T	0.054	A230V (GCG -> GTG)	LNEJMEBC_02460	hypothetical protein
74	T5	147	8	34	0.0004	546	17.2	NA	FALSE	TRUE	RA	1	2,687,630	Synonymous	G -> A	0.054	P365P (CCG -> CCA)	alr1_2	Alanine racemase 1
75	T5	121	121	34	0.0004	506.3	NA	NA	TRUE	TRUE	RA	1	2,718,584	Nonsynonymous	T -> C	1	T194A (ACT -> GCT)	yheS	putative ABC transporter ATP‑binding protein YheS
76	T6	230	52	34	0.0004	610.9	188.8	NA	TRUE	TRUE	RA	1	83,706	Nonsynonymous	A -> C	0.226	M310L (ATG -> CTG)	vraS	Sensor protein VraS
77	T6	195	17	34	0.0004	671.5	45.9	NA	TRUE	TRUE	RA	1	616,900	Intergenic	C -> T	0.087	intergenic (+45/-126)	cspA_1	Cold shock protein CspA
78	T6	183	34	34	0.0004	552.9	122.6	NA	TRUE	TRUE	RA	1	617,098	Nonsynonymous	G -> C	0.185	D25H (GAC -> CAC)	cspA_1	Cold shock protein CspA
79	T6	NA	NA	NA	NA	NA	NA	NA	TRUE	TRUE	JC	1	738,684	Indel < 50 bp	+TA	0.165	coding (349/867 nt)	LNEJMEBC_00697	hypothetical protein
80	T6	191	191	34	0.0004	803.8	NA	NA	TRUE	TRUE	RA	1	850,832	Nonsynonymous	T -> C	1	Y231C (TAT -> TGT)	catE_1	Catechol‑2,3‑dioxygenase
81	T6	180	155	34	0.0004	599.8	82.9	NA	TRUE	TRUE	RA	1	1,029,688	Nonsynonymous	C -> G	0.861	G52A (GGT -> GCT)	terC	TerC family protein
82	T6	174	12	34	0.0004	678.3	35.7	NA	TRUE	TRUE	RA	1	1,333,820	Nonsynonymous	C -> A	0.069	E10D (GAG -> GAT)	LNEJMEBC_01280	hypothetical protein
83	T6	279	279	34	0.0004	1174.6	NA	NA	TRUE	TRUE	RA	1	1,477,117	Nonsynonymous	T -> C	1	K1067E (AAA -> GAA)	rpoB	DNA‑directed RNA polymerase subunit beta
84	T6	6	6	34	0.0004	13.1	NA	multicopy element	FALSE	TRUE	RA	1	1,509,652	Intergenic	A -> T	1	intergenic (-16/+61)	rrf	5S ribosomal RNA (partial)
85	T6	NA	NA	NA	NA	NA	NA	NA	TRUE	TRUE	MC JC	1	1,979,736	Deletion > 50 bp	DEL 51 bp	1	coding (740-790/1335 nt)	yycH	Regulates WalK expression
86	T6	238	12	34	0.0004	899.9	28.5	NA	TRUE	TRUE	RA	1	2,579,678	Nonsynonymous	C -> T	0.05	T353I (ACA -> ATA)	emrY	putative multidrug resistance protein EmrY
87	T7	162	162	34	0.0004	711.7	NA	NA	TRUE	TRUE	RA	1	35,043	Intergenic	G -> A	1	intergenic (-100/-21)	LNEJMEBC_00037 / LNEJMEBC_00038	hypothetical protein/hypothetical protein
88	T7	143	142	34	0.0004	565.1	-6.4	multicopy element	FALSE	TRUE	RA	1	108,848	Other	C -> A	1	noncoding (1546/1549 nt)	LNEJMEBC_00106	16S ribosomal RNA
89	T7	165	10	34	0.0004	600.6	23.4	NA	TRUE	TRUE	RA	1	172,909	Nonsynonymous	G -> A	0.061	S295N (AGC -> AAC)	LNEJMEBC_00200	hypothetical protein
90	T7	147	8	34	0.0004	553.1	17.3	NA	TRUE	TRUE	RA	1	542,379	Nonsynonymous	G -> A	0.054	R33H (CGT -> CAT)	rlmL	Ribosomal RNA large subunit methyltransferase L
91	T7	122	8	34	0.0004	440.3	17.7	NA	TRUE	TRUE	RA	1	550,687	Nonsynonymous	G -> A	0.066	E61K (GAA -> AAA)	ald1	Alanine dehydrogenase 1
92	T7	136	8	34	0.0004	506.3	15.9	NA	FALSE	TRUE	RA	1	772,640	Synonymous	A -> G	0.059	P464P (CCT -> CCC)	proS	Proline‑‑tRNA ligase
93	T7	154	8	34	0.0004	578.4	15.4	NA	TRUE	TRUE	RA	1	930,374	Nonsynonymous	C -> T	0.052	A933T (GCG -> ACG)	purK_1	N5‑carboxyaminoimidazole ribonucleotide synthase
94	T7	111	6	34	0.0004	413.5	11.4	NA	TRUE	TRUE	RA	1	954,017	Nonsynonymous	C -> T	0.054	E359K (GAA -> AAA)	pdhA	Pyruvate dehydrogenase E1 component subunit alpha
95	T7	191	191	34	0.0004	842.1	NA	NA	TRUE	TRUE	RA	1	954,842	Nonsense	C -> A	1	E84* (GAA -> TAA)	pdhA	Pyruvate dehydrogenase E1 component subunit alpha
96	T7	134	8	34	0.0004	489.9	17.6	NA	TRUE	TRUE	RA	1	1,021,670	Nonsynonymous	G -> A	0.06	E251K (GAG -> AAG)	lplA	Lipoate‑‑protein ligase 1
97	T7	NA	NA	NA	NA	NA	NA	NA	TRUE	TRUE	JC	1	1,979,429	Indel < 50 bp	DEL 4 bp	1	coding (1094-1097/1335 nt)	yycH	Regulates WalK expression
98	T7	163	10	34	0.0004	529.9	14.7	NA	TRUE	TRUE	RA	1	2,253,512	Nonsynonymous	C -> A	0.057	D919E (GAC -> GAA)	LNEJMEBC_02099	Putative surface protein
99	T7	187	30	34	0.0004	517.6	92.6	NA	TRUE	TRUE	RA	1	2,425,459	Nonsynonymous	C -> T	0.16	E135K (GAA -> AAA)	lyrA	Lysostaphin resistance protein A
100	T7	216	83	34	0.0004	182.9	302.9	NA	TRUE	TRUE	RA	1	2,425,872	Intergenic	C -> T	0.387	intergenic (-11/-279)	lyrA	Lysostaphin resistance protein A
101	T8	134	133	34	0.0004	568.9	-6.4	NA	TRUE	TRUE	RA	1	83,009	Nonsynonymous	G -> T	1	W77C (TGG -> TGT)	vraS	Sensor protein VraS
102	T8	121	121	34	0.0004	528.3	NA	NA	TRUE	TRUE	RA	1	198,358	Nonsynonymous	C -> T	1	A182V (GCC -> GTC)	atl_1	Bifunctional autolysin
103	T8	NA	NA	NA	NA	NA	NA	NA	TRUE	TRUE	JC	1	429,100	Indel < 50 bp	(TAAATAAC)1 -> 2	0.348	coding (11/678 nt)	trmK	tRNA (adenine(22)‑N(1))‑methyltransferase
104	T8	119	6	34	0.0004	464	10	NA	TRUE	TRUE	RA	1	804,411	Nonsynonymous	A -> G	0.05	C274R (TGT -> CGT)	ftsY	Signal recognition particle receptor FtsY
105	T8	142	142	34	0.0004	613.2	NA	NA	TRUE	TRUE	RA	1	903,251	Nonsynonymous	T -> A	1	H263L (CAT -> CTT)	polX	DNA polymerase/3'‑5' exonuclease PolX
106	T8	154	8	34	0.0004	603.1	15.4	NA	FALSE	TRUE	RA	1	992,151	Synonymous	T -> C	0.052	T227T (ACA -> ACG)	fmtA	Protein FmtA
107	T8	127	127	34	0.0004	558.3	NA	NA	TRUE	TRUE	RA	1	1,478,823	Nonsynonymous	G -> T	1	A498D (GCT -> GAT)	rpoB	DNA‑directed RNA polymerase subunit beta
108	T8	191	10	34	0.0004	715	21.5	NA	TRUE	TRUE	RA	1	1,822,758	Nonsynonymous	C -> T	0.052	A445T (GCA -> ACA)	ggt	Glutathione hydrolase proenzyme
109	T8	NA	NA	NA	NA	NA	NA	NA	TRUE	TRUE	JC	1	2,436,757	Indel < 50 bp	(ATTGGTATTAGC)1 -> 2	0.072	coding (722/1314 nt)	mleN_1	Malate‑2H(+)/Na(+)‑lactate antiporter
110	T8	NA	NA	NA	NA	NA	NA	NA	TRUE	TRUE	JC	1	2,457,372	Indel < 50 bp	+GCT	0.05	coding (178/1125 nt)	auaG	Aurachin C monooxygenase/isomerase
111	T8	176	10	34	0.0004	692.2	22.8	NA	FALSE	TRUE	RA	1	2,502,162	Intergenic	C -> A	0.056	intergenic (+541/+114)	LNEJMEBC_02335 / glcU_2	hypothetical protein/putative glucose uptake protein GlcU
112	T9	140	10	34	0.0004	513.9	20.7	NA	TRUE	TRUE	RA	1	119,246	Nonsynonymous	T -> C	0.071	S322P (TCT -> CCT)	mltF	Membrane‑bound lytic murein transglycosylase F
113	T9	142	142	34	0.0004	621.8	NA	NA	TRUE	TRUE	RA	1	376,537	Nonsynonymous	C -> T	1	A432V (GCA -> GTA)	alaS	Alanine‑‑tRNA ligase
114	T9	171	9	34	0.0004	634.1	19.6	NA	TRUE	TRUE	RA	1	452,884	Nonsynonymous	G -> A	0.053	A169T (GCT -> ACT)	lipM	Octanoyltransferase LipM
115	T9	178	14	34	0.0004	629.8	34.9	NA	TRUE	TRUE	RA	1	744,700	Nonsynonymous	G -> A	0.079	R225C (CGT -> TGT)	recA	Protein RecA
116	T9	151	149	34	0.0004	617.7	-6.4	NA	TRUE	TRUE	RA	1	823,818	Nonsynonymous	G -> A	1	S139L (TCA -> TTA)	stp	Serine/threonine phosphatase stp
117	T9	138	10	34	0.0004	516.9	21.7	NA	FALSE	TRUE	RA	1	887,799	Synonymous	A -> G	0.072	L69L (TTA -> CTA)	scn_2	Staphylococcal complement inhibitor
118	T9	151	8	34	0.0004	579.2	15.6	NA	FALSE	TRUE	RA	1	956,874	Intergenic	T -> C	0.053	intergenic (+70/-412)	def / LNEJMEBC_00898	Peptide deformylase/hypothetical protein
119	T9	160	10	23	0.005	627.3	13.2	homopolymer	FALSE	TRUE	RA	1	1,019,469	Intergenic	G -> C	0.057	intergenic (-884/+459)	LNEJMEBC_00955 / LNEJMEBC_00956	hypothetical protein/hypothetical protein
120	T9	198	10	34	0.0004	750.2	22.2	NA	TRUE	TRUE	RA	1	1,445,361	Nonsynonymous	G -> A	0.05	T670M (ACG -> ATG)	sdrE	Serine‑aspartate repeat‑containing protein E
121	T9	5	5	34	0.0004	10.1	NA	multicopy element	FALSE	TRUE	RA	1	1,509,652	Intergenic	A -> T	1	intergenic (-16/+61)	rrf	5S ribosomal RNA (partial)
122	T9	208	12	34	0.0004	776.5	28.3	NA	FALSE	TRUE	RA	1	1,684,019	Synonymous	C -> T	0.058	F99F (TTC -> TTT)	bglG	BglG family transcription antiterminator
123	T9	190	190	34	0.0004	827.8	NA	NA	TRUE	TRUE	RA	1	1,978,989	Nonsense	G -> A	1	Q68* (CAA -> TAA)	yycI	Two‑component system WalR/WalK regulatory protein YycI
124	T10	143	8	34	0.0004	520.2	13.9	NA	TRUE	TRUE	RA	1	236,512	Nonsynonymous	G -> A	0.056	A195T (GCA -> ACA)	pheT_1	Phenylalanine‑‑tRNA ligase beta subunit
125	T10	NA	NA	NA	NA	NA	NA	NA	TRUE	TRUE	MC JC	1	415,222	Deletion > 50 bp	DEL 281 bp	1		rpsU	[rpsU]
126	T10	NA	NA	NA	NA	NA	NA	NA	FALSE	TRUE	JC	1	502,090	Amplification > 50 bp	67,486 bp x 2	0.428		ribU-ebh	49 genes
127	T10	166	165	34	0.0004	709.1	-3.8	NA	TRUE	TRUE	RA	1	700,627	Intergenic	G -> T	1	intergenic (-178/-13)	yclM	Aspartokinase 3
128	T10	146	145	34	0.0004	614.7	-6.4	NA	TRUE	TRUE	RA	1	828,337	Nonsynonymous	T -> A	1	N19K (AAT -> AAA)	xynA	TM2 domain-containing protein
129	T10	181	181	34	0.0004	981.2	NA	NA	TRUE	TRUE	RA	1	1,049,907	Indel < 50 bp	DEL 1 bp	1	coding (535/807 nt)	yjbH	protease adaptor protein YjbH
130	T10	167	10	34	0.0004	647.9	21.2	NA	FALSE	TRUE	RA	1	1,179,134	Synonymous	A -> G	0.06	M1M (ATG -> GTG) †	LNEJMEBC_01129	hypothetical protein
131	T10	156	8	34	0.0004	584.7	17.2	NA	FALSE	TRUE	RA	1	1,381,882	Intergenic	C -> T	0.051	intergenic (+776/+251)	mntA / nhaK_1	Manganese‑binding lipoprotein MntA/Sodium, potassium, lithium and rubidium/H(+) antiporter
132	T10	10	10	34	0.0004	24.2	NA	multicopy element	FALSE	TRUE	RA	1	1,509,652	Intergenic	A -> T	1	intergenic (-16/+61)	rrf	5S ribosomal RNA (partial)
133	T10	188	188	34	0.0004	786	NA	NA	FALSE	TRUE	RA	1	2,437,360	Intergenic	T -> C	1	intergenic (+11/-156)	mleN_1 / LNEJMEBC_02269	Malate‑2H(+)/Na(+)‑lactate antiporter/hypothetical protein
134	T10	186	186	34	0.0004	819.5	NA	NA	TRUE	TRUE	RA	1	2,688,927	Nonsynonymous	C -> T	1	H94Y (CAC -> TAC)	rsbU	Phosphoserine phosphatase RsbU
135	T10	216	13	34	0.0004	834	26.2	NA	TRUE	TRUE	RA	1	2,752,607	Nonsynonymous	A -> G	0.06	*88W (TGA -> TGG)	LNEJMEBC_02586	hypothetical protein
136	T11	166	10	34	0.0004	634.1	20.9	NA	TRUE	TRUE	RA	1	39,577	Nonsynonymous	T -> C	0.06	T55A (ACA -> GCA)	LNEJMEBC_00043	hypothetical protein
137	T11	NA	NA	NA	NA	NA	NA	NA	TRUE	TRUE	JC	1	82,355	Indel < 50 bp	(TGTGCGTTA)1 -> 2	0.918	coding (275/702 nt)	liaF	Cell envelope stress response
138	T11	115	8	34	0.0004	407.7	18.1	NA	TRUE	TRUE	RA	1	242,798	Nonsynonymous	C -> T	0.07	S151L (TCG -> TTG)	LNEJMEBC_00264	hypothetical protein
139	T11	180	12	34	0.0004	647.5	28.9	NA	TRUE	TRUE	RA	1	783,464	Nonsynonymous	G -> A	0.067	R147C (CGC -> TGC)	hslV	ATP‑dependent protease subunit HslV
140	T11	159	8	34	0.0004	591	16.9	NA	FALSE	TRUE	RA	1	875,745	Intergenic	G -> A	0.05	intergenic (+211/+95)	LNEJMEBC_00818 / LNEJMEBC_00819	hypothetical protein/hypothetical protein
141	T11	158	8	34	0.0004	626.1	13.9	NA	TRUE	TRUE	RA	1	956,133	Intergenic	T -> C	0.05	intergenic (-245/-120)	def	Peptide deformylase
142	T11	174	10	34	0.0004	669.8	21.1	NA	TRUE	TRUE	RA	1	1,184,605	Nonsynonymous	T -> C	0.057	D19G (GAT -> GGT)	LNEJMEBC_01135	hypothetical protein
143	T11	188	187	34	0.0004	813.4	-6.4	NA	TRUE	TRUE	RA	1	1,474,211	Nonsynonymous	C -> T	1	R806H (CGT -> CAT)	rpoC	DNA‑directed RNA polymerase subunit beta'
144	T11	5	5	34	0.0004	12.7	NA	multicopy element	FALSE	TRUE	RA	1	1,509,652	Intergenic	A -> T	1	intergenic (-16/+61)	rrf	5S ribosomal RNA (partial)
145	T11	155	155	34	0.0004	646.7	NA	NA	TRUE	TRUE	RA	1	1,698,055	Intergenic	A -> G	1	intergenic (-27/-343)	lip2	Lipase 2
146	T11	226	225	34	0.0004	982.7	-3.9	NA	TRUE	TRUE	RA	1	1,980,534	Nonsynonymous	C -> A	1	G604V (GGT -> GTT)	walK	Sensor protein kinase WalK
147	T11	192	10	34	0.0004	742.2	19.8	NA	FALSE	TRUE	RA	1	2,042,491	Synonymous	A -> G	0.052	L100L (TTA -> TTG)	hisB	Imidazoleglycerol‑phosphate dehydratase
148	T12	137	10	34	0.0004	488.4	22.1	NA	TRUE	TRUE	RA	1	83,752	Nonsynonymous	C -> T	0.073	S325L (TCA -> TTA)	vraS	Sensor protein VraS
149	T12	133	50	34	0.0004	196.2	178.1	NA	TRUE	TRUE	RA	1	143,955	Nonsynonymous	C -> A	0.375	Q28K (CAA -> AAA)	hemE	Uroporphyrinogen decarboxylase
150	T12	132	8	34	0.0004	482.8	16.7	NA	FALSE	TRUE	RA	1	201,678	Synonymous	C -> T	0.061	G256G (GGC -> GGT)	LNEJMEBC_00233	hypothetical protein
151	T12	112	6	34	0.0004	415.7	11.5	NA	FALSE	TRUE	RA	1	278,548	Synonymous	G -> A	0.054	Y4Y (TAC -> TAT)	LNEJMEBC_00291	Putative universal stress protein
152	T12	107	107	34	0.0004	458.4	NA	NA	TRUE	TRUE	RA	1	415,521	Nonsense	C -> A	1	S11* (TCA -> TAA)	rpsU	30S ribosomal protein S21
153	T12	135	62	34	0.0004	27.5	229.8	NA	TRUE	TRUE	RA	1	491,726	Nonsynonymous	G -> A	0.459	G228E (GGG -> GAG)	srrA	Transcriptional regulatory protein SrrA
154	T12	131	8	34	0.0004	519.5	20.3	NA	TRUE	TRUE	RA	1	504,847	Nonsynonymous	G -> T	0.061	M258I (ATG -> ATT)	recQ_1	ATP‑dependent DNA helicase RecQ
155	T12	123	8	34	0.0004	439.4	17.8	NA	TRUE	TRUE	RA	1	506,402	Nonsynonymous	C -> T	0.065	A266V (GCA -> GTA)	ebpS	Elastin‑binding protein EbpS
156	T12	106	6	34	0.0004	384.6	8.8	NA	TRUE	TRUE	RA	1	548,252	Nonsynonymous	G -> A	0.056	G854S (GGC -> AGC)	der_2	GTPase Der
157	T12	124	8	34	0.0004	485.1	20.5	NA	TRUE	TRUE	RA	1	656,470	Nonsense	G -> T	0.065	S401* (TCG -> TAG)	umuC	Protein UmuC
158	T12	134	8	34	0.0004	490.6	16.6	NA	TRUE	TRUE	RA	1	670,883	Nonsynonymous	C -> T	0.06	G281D (GGT -> GAT)	parE	DNA topoisomerase 4 subunit B
159	T12	157	8	34	0.0004	593.4	16.9	NA	FALSE	TRUE	RA	1	671,557	Synonymous	G -> A	0.051	Y56Y (TAC -> TAT)	parE	DNA topoisomerase 4 subunit B
160	T12	105	6	34	0.0004	408.6	10.4	NA	FALSE	TRUE	RA	1	791,493	Synonymous	A -> G	0.057	A289A (GCT -> GCC)	lytN	putative cell wall hydrolase LytN
161	T12	119	8	34	0.0004	466.4	14.3	NA	TRUE	TRUE	RA	1	899,193	Intergenic	C -> G	0.064	intergenic (-36/+288)	uvrC	UvrABC system protein C
162	T12	110	10	34	0.0004	393.1	22.7	NA	TRUE	TRUE	RA	1	991,964	Nonsynonymous	T -> C	0.091	M290V (ATG -> GTG)	fmtA	Protein FmtA
163	T12	139	7	34	0.0004	515	14	NA	TRUE	TRUE	RA	1	1,177,857	Nonsynonymous	G -> A	0.05	A18V (GCA -> GTA)	LNEJMEBC_01126	hypothetical protein
164	T12	161	10	34	0.0004	616.8	21.4	NA	FALSE	TRUE	RA	1	1,443,104	Synonymous	T -> C	0.062	L228L (TTA -> TTG)	gtf1_2	Glycosyltransferase Gtf1
165	T12	172	12	34	0.0004	616.1	24.8	NA	TRUE	TRUE	RA	1	1,542,077	Nonsynonymous	C -> T	0.07	D120N (GAT -> AAT)	rsmA	Ribosomal RNA small subunit methyltransferase A
166	T12	113	8	34	0.0004	404.7	17.7	NA	TRUE	TRUE	RA	1	1,721,019	Nonsynonymous	C -> T	0.071	A127T (GCT -> ACT)	LNEJMEBC_01649	hypothetical protein
167	T12	149	149	34	0.0004	597.8	NA	NA	TRUE	TRUE	RA	1	1,982,947	Nonsynonymous	C -> T	1	A38T (GCA -> ACA)	walR	Transcriptional regulatory protein WalR
168	T12	175	13	34	0.0004	681.3	36.6	NA	TRUE	TRUE	RA	1	2,134,093	Nonsynonymous	C -> A	0.074	V236L (GTA -> TTA)	fda	Fructose‑bisphosphate aldolase class 1
169	T12	159	8	34	0.0004	615.7	15.3	NA	TRUE	TRUE	RA	1	2,286,132	Nonsynonymous	T -> C	0.05	F99L (TTT -> CTT)	oppD_4	Oligopeptide transport ATP‑binding protein OppD
170	T12	135	10	34	0.0004	478.1	22.8	NA	TRUE	TRUE	RA	1	2,577,508	Nonsynonymous	C -> T	0.074	P376S (CCA -> TCA)	sdrM	Multidrug efflux pump SdrM
171	T13	172	164	34	0.0004	653.9	16.6	NA	TRUE	TRUE	RA	1	83,725	Nonsynonymous	A -> G	1	E316G (GAA -> GGA)	vraS	Sensor protein VraS
172	T13	160	153	34	0.0004	642.7	12.2	NA	TRUE	TRUE	RA	1	83,773	Nonsynonymous	G -> A	1	R332H (CGT -> CAT)	vraS	Sensor protein VraS
173	T13	NA	NA	NA	NA	NA	NA	NA	TRUE	TRUE	MC JC	1	415,409	Deletion > 50 bp	DEL 83 bp	0.965		rpsU	30S ribosomal protein S21
174	T13	198	198	34	0.0004	825.6	NA	NA	TRUE	TRUE	RA	1	465,786	Nonsynonymous	A -> G	1	T77A (ACT -> GCT)	bfmBAA	2‑oxoisovalerate dehydrogenase subunit alpha
175	T13	230	16	34	0.0004	827	40.9	NA	TRUE	TRUE	RA	1	1,050,061	Nonsynonymous	C -> T	0.07	P230L (CCA -> CTA)	yjbH	protease adaptor protein YjbH
176	T13	161	12	34	0.0004	598	27.3	NA	FALSE	TRUE	RA	1	1,437,815	Synonymous	T -> C	0.074	L132L (TTA -> TTG)	nagB_2	Glucosamine‑6‑phosphate deaminase
177	T13	204	16	34	0.0004	714.2	42.1	NA	FALSE	TRUE	RA	1	1,482,434	Intergenic	G -> A	0.078	intergenic (-210/+62)	rplJ / rplA	50S ribosomal protein L10/50S ribosomal protein L1
178	T13	201	201	34	0.0004	881.9	NA	NA	FALSE	TRUE	RA	1	1,839,118	Synonymous	T -> A	1	P639P (CCA -> CCT)	hsdR	Type‑1 restriction enzyme R protein
179	T13	167	167	34	0.0004	697.3	NA	NA	TRUE	TRUE	RA	1	1,901,994	Nonsynonymous	T -> C	1	T346A (ACA -> GCA)	yfkN	Trifunctional nucleotide phosphoesterase protein YfkN
180	T13	NA	NA	NA	NA	NA	NA	NA	TRUE	TRUE	MC JC	1	2,424,573	Deletion > 50 bp	DEL 4,983 bp	1		lyrA	lyrA, hutG, fosB, hdfR_2, [hutU]
181	T13	NA	NA	NA	NA	NA	NA	NA	TRUE	TRUE	MC JC	1	2,424,573		DEL 4,983 bp	1		hutG	lyrA, hutG, fosB, hdfR_2, [hutU]
182	T13	NA	NA	NA	NA	NA	NA	NA	TRUE	TRUE	MC JC	1	2,424,573		DEL 4,983 bp	1		fosB	lyrA, hutG, fosB, hdfR_2, [hutU]
183	T13	NA	NA	NA	NA	NA	NA	NA	TRUE	TRUE	MC JC	1	2,424,573		DEL 4,983 bp	1		hdfR_2	lyrA, hutG, fosB, hdfR_2, [hutU]
184	T13	NA	NA	NA	NA	NA	NA	NA	TRUE	TRUE	MC JC	1	2,424,573		DEL 4,983 bp	1		hutU	lyrA, hutG, fosB, hdfR_2, [hutU]
185	T13	756	755	34	0.0004	3339.2	-6.4	NA	FALSE	TRUE	RA	2	44,815	Synonymous	A -> T	1	V164V (GTA -> GTT)	hxlA	3‑hexulose‑6‑phosphate synthase
186	T14	NA	NA	NA	NA	NA	NA	NA	TRUE	TRUE	JC	1	198,205	Indel < 50 bp	DEL 4 bp	1	coding (392-395/855 nt)	atl_1	Bifunctional autolysin
187	T14	NA	NA	NA	NA	NA	NA	low position-hash score	FALSE	TRUE	JC	1	235,202	Indel < 50 bp	+GCT	0.05	coding (159/858 nt)	LNEJMEBC_00259	hypothetical protein
188	T14	199	12	34	0.0004	746.6	23.9	NA	TRUE	TRUE	RA	1	284,499	Intergenic	A -> G	0.06	intergenic (+225/-87)	nrnA	Bifunctional oligoribonuclease and PAP phosphatase NrnA
189	T14	NA	NA	NA	NA	NA	NA	NA	TRUE	TRUE	JC	1	354,612	Indel < 50 bp	(AAAATTAGTTGA)1 -> 2	0.678	coding (404/519 nt)	apt	Adenine phosphoribosyltransferase
190	T14	144	10	34	0.0004	461.8	21.9	NA	TRUE	TRUE	RA	1	731,029	Nonsynonymous	T -> C	0.07	T419A (ACA -> GCA)	mutL	DNA mismatch repair protein MutL
191	T14	151	8	34	0.0004	564	17	NA	TRUE	TRUE	RA	1	854,074	Nonsynonymous	C -> T	0.053	R165H (CGT -> CAT)	ileS	Isoleucine‑‑tRNA ligase
192	T14	NA	NA	NA	NA	NA	NA	NA	TRUE	TRUE	JC	1	951,694	Indel < 50 bp	(TCAATTTG)1 -> 2	0.108	coding (1207-1214/1293 nt)	pdhC_2	Dihydrolipoyllysine‑residue acetyltransferase component of pyruvate dehydrogenase complex
193	T14	NA	NA	NA	NA	NA	NA	NA	TRUE	TRUE	JC	1	952,732	Indel < 50 bp	(CTTCTTCTACCATAA)1 -> 2	0.083	coding (176/1293 nt)	pdhC_2	Dihydrolipoyllysine‑residue acetyltransferase component of pyruvate dehydrogenase complex
194	T14	196	10	34	0.0004	773.5	24.9	NA	TRUE	TRUE	RA	1	1,196,612	Nonsynonymous	C -> A	0.051	K102N (AAG -> AAT)	mgsR	Regulatory protein MgsR
195	T14	204	12	34	0.0004	792.4	26.2	NA	FALSE	TRUE	RA	1	1,371,616	Synonymous	T -> C	0.059	E19E (GAA -> GAG)	tarD	Glycerol‑3‑phosphate cytidylyltransferase
196	T14	191	10	34	0.0004	749.6	20.4	NA	FALSE	TRUE	RA	1	1,419,817	Intergenic	T -> C	0.052	intergenic (-242/+345)	galK / lipL	Galactokinase/Octanoyl‑[GcvH]:protein N‑octanoyltransferase
197	T14	274	14	34	0.0004	1081.4	40.5	NA	TRUE	TRUE	RA	1	1,704,493	Nonsynonymous	G -> T	0.051	Q260H (CAG -> CAT)	sglT	Sodium/glucose cotransporter
198	T14	255	255	34	0.0004	1094.8	NA	NA	FALSE	TRUE	RA	1	2,127,094	Synonymous	A -> T	1	G92G (GGA -> GGT)	betA	Oxygen‑dependent choline dehydrogenase
199	T15	NA	NA	NA	NA	NA	NA	NA	TRUE	TRUE	MC JC	1	198,449	Deletion > 50 bp	DEL 99 bp	0.503	coding (636-736/855 nt)	atl_1	Bifunctional autolysin
200	T15	127	57	34	0.0004	37.5	244.8	NA	TRUE	TRUE	RA	1	322,406	Nonsynonymous	T -> G	0.449	I39M (ATT -> ATG)	clpX	ATP‑dependent Clp protease ATP‑binding subunit ClpX
201	T15	NA	NA	NA	NA	NA	NA	NA	TRUE	TRUE	MC JC	1	491,639	Deletion > 50 bp	DEL 79 bp	0.075	coding (596-672/726 nt)	srrA	Transcriptional regulatory protein SrrA
202	T15	119	59	34	0.0004	13.4	244.7	NA	TRUE	TRUE	RA	1	996,134	Nonsynonymous	G -> T	0.496	V101L (GTA -> TTA)	atl_2	Bifunctional autolysin
203	T15	170	170	34	0.0004	745	NA	NA	TRUE	TRUE	RA	1	1,423,553	Nonsynonymous	C -> T	1	T33M (ACG -> ATG)	thrE	threonine/serine exporter ThrE family protein
204	T15	49	49	34	0.0004	135.9	NA	multicopy element	FALSE	TRUE	RA	1	1,507,764	Other	G -> T	1	noncoding (1546/1549 nt)	LNEJMEBC_01440	16S ribosomal RNA
205	T15	NA	NA	NA	NA	NA	NA	low position-hash score	FALSE	TRUE	JC	1	1,644,104	Indel < 50 bp	DEL 4 bp	0.053	coding (294/387 nt)	LNEJMEBC_01571	hypothetical protein
206	T15	NA	NA	NA	NA	NA	NA	NA	TRUE	TRUE	JC	1	1,765,460	Indel < 50 bp	DEL 4 bp	0.525	intergenic (-240/+33)	tarI / tarF	Ribitol‑5‑phosphate cytidylyltransferase 1/Teichoic acid glycerol‑phosphate transferase
207	T15	149	23	34	0.0004	424.1	66.5	NA	TRUE	TRUE	RA	1	2,588,877	Nonsynonymous	C -> T	0.154	A92V (GCG -> GTG)	cdaA	Cyclic di‑AMP synthase CdaA
208	T15	168	10	34	0.0004	620.8	20.4	NA	TRUE	TRUE	RA	1	2,598,400	Nonsynonymous	C -> T	0.06	A2132V (GCA -> GTA)	fmtB	LPXTG-anchored DUF1542 repeat protein FmtB
209	T16	130	8	34	0.0004	482.3	16.3	NA	TRUE	TRUE	RA	1	34,420	Nonsynonymous	G -> A	0.061	A175V (GCA -> GTA)	LNEJMEBC_00037	hypothetical protein
210	T16	126	8	34	0.0004	467	16.9	NA	TRUE	TRUE	RA	1	34,432	Nonsynonymous	G -> A	0.063	S171L (TCA -> TTA)	LNEJMEBC_00037	hypothetical protein
211	T16	111	8	34	0.0004	404	17.4	NA	TRUE	TRUE	RA	1	34,441	Nonsynonymous	G -> A	0.072	T168I (ACT -> ATT)	LNEJMEBC_00037	hypothetical protein
212	T16	141	28	34	0.0004	336.2	90.1	NA	TRUE	TRUE	RA	1	82,938	Nonsynonymous	C -> T	0.199	L54F (CTC -> TTC)	vraS	Sensor protein VraS
213	T16	119	10	34	0.0004	416.1	25	NA	FALSE	TRUE	RA	1	165,893	Intergenic	G -> A	0.084	intergenic (-788/-175)	LNEJMEBC_00193 / splA	hypothetical protein/Serine protease SplA
214	T16	122	122	34	0.0004	511.3	NA	NA	TRUE	TRUE	RA	1	434,759	Nonsynonymous	A -> G	1	I196V (ATT -> GTT)	znuB	High‑affinity zinc uptake system membrane protein ZnuB
215	T16	159	159	34	0.0004	702.5	NA	NA	TRUE	TRUE	RA	1	447,127	Nonsense	G -> T	1	E88* (GAA -> TAA)	aroK	Shikimate kinase
216	T16	126	126	34	0.0004	555.8	NA	NA	TRUE	TRUE	RA	1	511,978	Nonsense	A -> T	1	K332* (AAA -> TAA)	rpsA	30S ribosomal protein S1
217	T16	182	10	34	0.0004	716.9	38.6	NA	TRUE	TRUE	RA	1	666,415	Indel < 50 bp	DEL 1 bp	0.055	coding (667/1461 nt)	alsT	Amino‑acid carrier protein AlsT
218	T16	116	6	34	0.0004	454	10.3	NA	FALSE	TRUE	RA	1	766,575	Synonymous	T -> C	0.052	K134K (AAA -> AAG)	nusA	Transcription termination/antitermination protein NusA
219	T16	NA	NA	NA	NA	NA	NA	NA	TRUE	TRUE	MC JC	1	786,835	Deletion > 50 bp	DEL 55 bp	0.101	coding(1861-1916/2076 nt)	topA	DNA topoisomerase 1
220	T16	137	7	34	0.0004	542.2	12.2	NA	FALSE	TRUE	RA	1	870,605	Synonymous	T -> C	0.051	K251K (AAA -> AAG)	bshC	Putative cysteine ligase BshC
221	T16	147	16	34	0.0004	474.9	43.7	NA	TRUE	TRUE	RA	1	893,281	Nonsynonymous	G -> A	0.109	P97S (CCA -> TCA)	murI	Glutamate racemase
222	T16	166	10	34	0.0004	612.7	23.2	NA	TRUE	TRUE	RA	1	1,440,051	Nonsynonymous	C -> T	0.06	T171I (ACT -> ATT)	folE2	GTP cyclohydrolase FolE2
223	T16	230	14	34	0.0004	827.3	31.7	NA	FALSE	TRUE	RA	1	1,448,327	Synonymous	G -> A	0.061	S1081S (AGC -> AGT)	sdrD	Serine‑aspartate repeat‑containing protein D
224	T16	123	123	34	0.0004	514.7	NA	multicopy element	FALSE	TRUE	RA	1	1,512,976	Other	G -> T	1	noncoding (1546/1549 nt)	LNEJMEBC_01444	16S ribosomal RNA
225	T16	141	141	34	0.0004	623.2	NA	NA	TRUE	TRUE	RA	1	1,979,415	Nonsense	C -> A	1	E371* (GAG -> TAG)	yycH	Regulates WalK expression
226	T16	179	179	34	0.0004	745.3	NA	NA	TRUE	TRUE	RA	1	2,647,972	Nonsynonymous	T -> C	1	V134A (GTG -> GCG)	mnaA_2	UDP‑N‑acetylglucosamine 2‑epimerase
227	T16	138	8	34	0.0004	538.2	15.9	NA	FALSE	TRUE	RA	1	2,688,163	Synonymous	A -> G	0.058	L76L (TTA -> TTG)	mazF	Endoribonuclease MazF
228	T17	138	70	34	0.0004	17.2	242	NA	TRUE	TRUE	RA	1	83,770	Nonsynonymous	C -> T	0.507	T331I (ACA -> ATA)	vraS	Sensor protein VraS
229	T17	107	6	34	0.0004	397.6	10	NA	TRUE	TRUE	RA	1	340,661	Nonsynonymous	G -> A	0.056	E93K (GAA -> AAA)	mreC	Cell shape‑determining protein MreC
230	T17	156	156	34	0.0004	681.7	NA	NA	TRUE	TRUE	RA	1	491,711	Nonsynonymous	C -> T	1	T223I (ACA -> ATA)	srrA	Transcriptional regulatory protein SrrA
231	T17	129	50	34	0.0004	112.5	186.9	NA	TRUE	TRUE	RA	1	823,834	Nonsynonymous	T -> A	0.388	I134F (ATT -> TTT)	stp	Serine/threonine phosphatase stp
232	T17	149	12	34	0.0004	558.4	34.1	NA	FALSE	TRUE	RA	1	908,658	Synonymous	T -> A	0.081	S128S (TCA -> TCT)	pheT_2	Phenylalanine‑‑tRNA ligase beta subunit
233	T17	128	8	34	0.0004	473.9	17.8	NA	TRUE	TRUE	RA	1	1,093,971	Nonsynonymous	G -> A	0.062	P104S (CCA -> TCA)	spsB_1	Signal peptidase IB
234	T17	158	10	34	0.0004	580.9	23.3	NA	TRUE	TRUE	RA	1	1,271,745	Nonsynonymous	G -> A	0.063	S90L (TCA -> TTA)	yclQ	putative ABC transporter solute‑binding protein YclQ
235	T17	129	8	34	0.0004	473.6	17.8	NA	TRUE	TRUE	RA	1	1,350,515	Nonsynonymous	C -> T	0.062	V162I (GTC -> ATC)	bceB_1	Bacitracin export permease protein BceB
236	T17	190	189	34	0.0004	824.2	-6.4	NA	TRUE	TRUE	RA	1	1,981,273	Nonsynonymous	C -> T	1	G358S (GGT -> AGT)	walK	Sensor protein kinase WalK
237	T17	153	11	34	0.0004	570.7	23.4	NA	TRUE	TRUE	RA	1	2,105,864	Nonsynonymous	T -> C	0.072	L78P (CTC -> CCC)	LNEJMEBC_01966	hypothetical protein
238	T17	150	9	34	0.0004	574.9	17.1	NA	FALSE	TRUE	RA	1	2,590,480	Synonymous	T -> C	0.06	H36H (CAT -> CAC)	glmM	Phosphoglucosamine mutase
239	T17	150	10	34	0.0004	588.5	28.7	NA	TRUE	TRUE	RA	1	2,659,049	Intergenic	C -> A	0.067	intergenic (-190/-4)	ssbA_3	Single‑stranded DNA‑binding protein A
240	T18	138	28	34	0.0004	408.6	100.6	NA	TRUE	TRUE	RA	1	82,634	Nonsynonymous	C -> A	0.203	A185D (GCT -> GAT)	liaF	Cell envelope stress response
241	T18	141	124	34	0.0004	465	45.1	NA	TRUE	TRUE	RA	1	83,089	Nonsynonymous	C -> T	0.879	T104M (ACG -> ATG)	vraS	Sensor protein VraS
242	T18	171	12	34	0.0004	622.5	29.7	NA	TRUE	TRUE	RA	1	94,198	Nonsynonymous	G -> A	0.07	A68T (GCA -> ACA)	tagH_1	Teichoic acids export ATP‑binding protein TagH
243	T18	103	6	34	0.0004	402.4	11.7	NA	TRUE	TRUE	RA	1	193,140	Nonsynonymous	C -> A	0.058	R59L (CGT -> CTT)	LNEJMEBC_00223	hypothetical protein
244	T18	145	67	34	0.0004	31.5	247.6	NA	TRUE	TRUE	RA	1	198,438	Nonsynonymous	G -> A	0.462	G209S (GGC -> AGC)	atl_1	Bifunctional autolysin
245	T18	119	6	34	0.0004	452.4	11.3	NA	TRUE	TRUE	RA	1	220,502	Nonsynonymous	C -> T	0.05	P1604S (CCA -> TCA)	sasC	LPXTG-anchored repetitive surface protein SasC
246	T18	NA	NA	NA	NA	NA	NA	NA	TRUE	TRUE	JC	1	256,470	Indel < 50 bp	+TA	0.068	coding (572/906 nt)	mrcA	Penicillin‑binding protein 1A
247	T18	158	8	34	0.0004	591.5	14.2	NA	TRUE	TRUE	RA	1	339,748	Nonsynonymous	G -> A	0.05	V77I (GTA -> ATA)	LNEJMEBC_00340	hypothetical protein
248	T18	122	7	34	0.0004	464.3	14.6	NA	FALSE	TRUE	RA	1	392,465	Synonymous	G -> T	0.056	I40I (ATC -> ATA)	LNEJMEBC_00390	hypothetical protein
249	T18	176	24	34	0.0004	538.4	70.8	NA	TRUE	TRUE	RA	1	420,959	Nonsense	C -> T	0.136	Q55* (CAA -> TAA)	era	GTPase Era
250	T18	150	10	34	0.0004	564.5	21.5	repeat regions	FALSE	TRUE	RA	1	576,799	Synonymous	A -> G	0.067	Q6914Q (CAA -> CAG)	ebh	Extracellular matrix-binding protein ebh
251	T18	133	21	34	0.0004	443.5	67	NA	TRUE	TRUE	RA	1	596,686	Nonsynonymous	G -> T	0.157	W70C (TGG -> TGT)	yozE	YozE family protein
252	T18	113	6	34	0.0004	443.7	10	NA	TRUE	TRUE	RA	1	884,689	Nonsynonymous	T -> C	0.053	V112A (GTA -> GCA)	hly	Alpha‑hemolysin
253	T18	169	10	34	0.0004	624	22.1	NA	FALSE	TRUE	RA	1	934,348	Synonymous	C -> T	0.059	G201G (GGG -> GGA)	ftsW	putative peptidoglycan glycosyltransferase FtsW
254	T18	157	127	34	0.0004	509.4	181.1	NA	TRUE	TRUE	RA	1	989,720	Indel < 50 bp	DEL 1 bp	0.809	coding (1490/1989 nt)	qoxB	putative quinol oxidase subunit 1
255	T18	154	8	34	0.0004	585.7	15.9	NA	FALSE	TRUE	RA	1	1,064,346	Synonymous	G -> A	0.052	R159R (CGC -> CGT)	oppF_2	Oligopeptide transport ATP‑binding protein OppF
256	T18	186	185	34	0.0004	813.9	-6.4	NA	TRUE	TRUE	RA	1	1,473,236	Nonsynonymous	G -> A	1	S1131L (TCA -> TTA)	rpoC	DNA‑directed RNA polymerase subunit beta'
257	T18	167	10	34	0.0004	611.5	22.9	NA	TRUE	TRUE	RA	1	1,706,502	Nonsynonymous	G -> A	0.06	R24C (CGT -> TGT)	nupC_2	Nucleoside permease NupC
258	T18	186	186	34	0.0004	791.6	NA	NA	FALSE	TRUE	RA	1	1,857,918	Synonymous	A -> G	1	Q102Q (CAA -> CAG)	yagU	Inner membrane protein YagU
259	T18	NA	NA	NA	NA	NA	NA	NA	TRUE	TRUE	MC JC	1	1,978,972	Deletion > 50 bp	DEL 249 bp	1		yycI	[yycI], [yycH]
260	T18	NA	NA	NA	NA	NA	NA	NA	TRUE	TRUE	MC JC	1	1,978,972	Deletion > 50 bp	DEL 249 bp	1		yycH	[yycI], [yycH]
261	T18	148	8	34	0.0004	578.8	15.5	NA	TRUE	TRUE	RA	1	2,040,635	Nonsynonymous	A -> G	0.054	D231G (GAC -> GGC)	hisD	Histidinol dehydrogenase
262	T18	148	148	34	0.0004	648.8	NA	NA	TRUE	TRUE	RA	1	2,516,033	Nonsynonymous	C -> A	1	P12H (CCT -> CAT)	rplF	50S ribosomal protein L6
263	C1	59	4	40	0.0001	212.3	4	NA	TRUE	FALSE	RA	1	290	Nonsynonymous	G -> T	0.068	G97V (GGC -> GTC)	LNEJMEBC_00001	hypothetical protein
264	C1	50	4	40	0.0001	168.6	4.3	NA	TRUE	FALSE	RA	1	10,788	Nonsynonymous	G -> T	0.08	G762V (GGT -> GTT)	LNEJMEBC_00014	hypothetical protein
265	C1	55	8	40	0.0001	167.4	26.8	NA	TRUE	FALSE	RA	1	29,111	Nonsynonymous	T -> A	0.145	K222N (AAA -> AAT)	hisC_1	Histidinol‑phosphate aminotransferase
266	C1	50	4	40	0.0001	151	5.3	NA	TRUE	FALSE	RA	1	59,569	Nonsynonymous	A -> G	0.08	N342S (AAT -> AGT)	pcrA	ATP‑dependent DNA helicase PcrA
267	C1	56	4	40	0.0001	187.1	4.9	NA	TRUE	FALSE	RA	1	210,849	Nonsynonymous	C -> T	0.071	A64T (GCA -> ACA)	LNEJMEBC_00242	hypothetical protein
268	C1	68	4	40	0.0001	249.4	4.5	NA	TRUE	FALSE	RA	1	218,739	Nonsynonymous	C -> A	0.059	A1016E (GCA -> GAA)	sasC	LPXTG-anchored repetitive surface protein SasC
269	C1	47	4	40	0.0001	152.8	5.1	NA	TRUE	FALSE	RA	1	250,012	Nonsynonymous	G -> T	0.085	A301S (GCA -> TCA)	acsA_1	Acetyl‑coenzyme A synthetase
270	C1	39	4	40	0.0001	130.3	4.8	NA	TRUE	FALSE	RA	1	496,533	Nonsynonymous	G -> T	0.102	D624Y (GAT -> TAT)	LNEJMEBC_00500	hypothetical protein
271	C1	47	4	40	0.0001	151	6.6	NA	TRUE	FALSE	RA	1	524,331	Nonsense	C -> T	0.085	Q113* (CAA -> TAA)	LNEJMEBC_00527	hypothetical protein
272	C1	44	5	40	0.0001	143.7	4.6	NA	TRUE	FALSE	RA	1	701,259	Nonsense	C -> A	0.112	S207* (TCA -> TAA)	yclM	Aspartokinase 3
273	C1	43	4	40	0.0001	147.8	5.3	NA	TRUE	FALSE	RA	1	773,104	Nonsynonymous	C -> A	0.093	G310C (GGC -> TGC)	proS	Proline‑‑tRNA ligase
274	C1	40	4	40	0.0001	136.3	4	NA	TRUE	FALSE	RA	1	790,318	Nonsynonymous	G -> T	0.1	T299N (ACC -> AAC)	femA_2	Aminoacyltransferase FemA
275	C1	51	4	40	0.0001	159.2	6.5	NA	TRUE	FALSE	RA	1	859,838	Nonsynonymous	C -> T	0.078	R86H (CGT -> CAT)	ftsZ	Cell division protein FtsZ
276	C1	58	4	40	0.0001	205.7	5	NA	FALSE	FALSE	RA	1	910,761	Synonymous	T -> C	0.069	Q153Q (CAA -> CAG)	LNEJMEBC_00852	Putative TrmH family tRNA/rRNA methyltransferase
277	C1	42	4	40	0.0001	128.3	6.8	NA	FALSE	FALSE	RA	1	929,681	Intergenic	G -> A	0.096	intergenic (+103/+37)	ctaA / purK_1	Heme A synthase/N5‑carboxyaminoimidazole ribonucleotide synthase
278	C1	42	4	40	0.0001	143.3	10.2	NA	FALSE	FALSE	RA	1	929,682	Intergenic	T -> A	0.095	intergenic (+104/+36)	ctaA / purK_1	Heme A synthase/N5‑carboxyaminoimidazole ribonucleotide synthase
279	C1	56	6	40	0.0001	166.8	12.5	NA	TRUE	FALSE	RA	1	1,017,441	Nonsynonymous	G -> A	0.107	S382L (TCG -> TTG)	LNEJMEBC_00955	hypothetical protein
280	C1	43	4	40	0.0001	139.5	5.3	NA	TRUE	FALSE	RA	1	1,020,640	Nonsynonymous	C -> A	0.093	V28F (GTT -> TTT)	LNEJMEBC_00957	hypothetical protein
281	C1	45	5	40	0.0001	136.5	7.6	NA	TRUE	FALSE	RA	1	1,090,751	Nonsynonymous	G -> A	0.111	T932M (ACG -> ATG)	addB	ATP‑dependent helicase/deoxyribonuclease subunit B
282	C1	44	4	40	0.0001	133.2	7.4	NA	TRUE	FALSE	RA	1	1,124,408	Nonsynonymous	G -> C	0.091	Q113E (CAG -> GAG)	dltD	Protein DltD
283	C1	54	4	40	0.0001	189.4	5.2	NA	FALSE	FALSE	RA	1	1,182,871	Synonymous	T -> C	0.074	P242P (CCT -> CCC)	xerC_2	Tyrosine recombinase XerC
284	C1	65	4	40	0.0001	237.5	3.8	NA	TRUE	FALSE	RA	1	1,200,854	Nonsynonymous	G -> T	0.061	A123S (GCT -> TCT)	argO	Arginine exporter protein ArgO
285	C1	62	4	40	0.0001	225.6	3.9	NA	TRUE	FALSE	RA	1	1,212,449	Nonsynonymous	C -> A	0.064	V400F (GTC -> TTC)	clfA	Clumping factor A
286	C1	73	4	40	0.0001	267.4	4.3	NA	TRUE	FALSE	RA	1	1,300,369	Nonsynonymous	G -> T	0.055	L35M (CTG -> ATG)	trpG_2	Anthranilate synthase component 2
287	C1	36	8	40	0.0001	87.5	23.9	NA	FALSE	FALSE	RA	1	1,325,985	Synonymous	G -> C	0.222	M1M (ATG -> ATC) †	mgrA	HTH‑type transcriptional regulator MgrA
288	C1	NA	NA	NA	NA	NA	NA	NA	TRUE	FALSE	JC	1	1,365,390	Indel < 50 bp	DEL 3 bp	0.083	coding (214/834 nt)	LNEJMEBC_01312	hypothetical protein
289	C1	57	4	40	0.0001	207.9	4.1	NA	TRUE	FALSE	RA	1	1,380,960	Nonsynonymous	G -> T	0.07	A262S (GCA -> TCA)	mntA	Manganese‑binding lipoprotein MntA
290	C1	61	4	40	0.0001	222.5	4.7	NA	TRUE	FALSE	RA	1	1,388,936	Nonsynonymous	G -> T	0.066	P472Q (CCA -> CAA)	mrpA	Na(+)/H(+) antiporter subunit A
291	C1	66	4	40	0.0001	220.1	6	NA	FALSE	FALSE	RA	1	1,403,662	Intergenic	C -> T	0.061	intergenic (-180/+96)	ywiB / adh	putative beta‑barrel protein YwiB/Alcohol dehydrogenase
292	C1	76	4	40	0.0001	288.8	4.3	NA	TRUE	FALSE	RA	1	1,454,340	Nonsynonymous	C -> A	0.053	S127I (AGC -> ATC)	sdrC	Serine‑aspartate repeat‑containing protein C
293	C1	57	4	40	0.0001	205	4.1	NA	TRUE	FALSE	RA	1	1,517,416	Nonsense	C -> A	0.07	E43* (GAG -> TAG)	lysS	Lysine‑‑tRNA ligase
294	C1	75	4	40	0.0001	290.1	4.3	NA	TRUE	FALSE	RA	1	1,572,506	Nonsynonymous	C -> A	0.053	G612V (GGA -> GTA)	gltA	Glutamate synthase [NADPH] large chain
295	C1	50	4	40	0.0001	178.3	5	NA	TRUE	FALSE	RA	1	1,667,373	Nonsynonymous	C -> A	0.08	D176Y (GAT -> TAT)	btuD_5	Vitamin B12 import ATP‑binding protein BtuD
296	C1	77	5	40	0.0001	287.4	4.4	NA	TRUE	FALSE	RA	1	1,746,004	Nonsynonymous	C -> A	0.057	T415K (ACA -> AAA)	norB_2	Quinolone resistance protein NorB
297	C1	66	4	40	0.0001	250.4	4.5	NA	TRUE	FALSE	RA	1	1,952,161	Nonsynonymous	G -> T	0.061	T290N (ACC -> AAC)	yxeP_3	putative hydrolase YxeP
298	C1	80	4	40	0.0001	302.7	4.2	NA	FALSE	FALSE	RA	1	1,988,645	Synonymous	G -> T	0.05	I340I (ATC -> ATA)	gdpP	Cyclic‑di‑AMP phosphodiesterase GdpP
299	C1	64	4	40	0.0001	240.4	4.6	NA	TRUE	FALSE	RA	1	2,066,549	Nonsense	C -> A	0.062	S1938* (TCA -> TAA)	sraP	Serine‑rich adhesin for platelets
300	C1	77	4	40	0.0001	265.5	5.2	NA	TRUE	FALSE	RA	1	2,072,851	Nonsynonymous	G -> A	0.052	D287N (GAC -> AAC)	LNEJMEBC_01944	hypothetical protein
301	C1	54	5	40	0.0001	161.1	7	NA	TRUE	FALSE	RA	1	2,317,032	Nonsynonymous	G -> A	0.089	A129V (GCA -> GTA)	nhaK_2	Sodium, potassium, lithium and rubidium/H(+) antiporter
302	C1	55	6	40	0.0001	163.4	12.6	NA	FALSE	FALSE	RA	1	2,350,462	Intergenic	G -> A	0.109	intergenic (+41/-232)	bdbD / yefM	Disulfide bond formation protein D/Antitoxin YefM
303	C1	50	4	40	0.0001	158.1	6.5	NA	TRUE	FALSE	RA	1	2,414,401	Nonsynonymous	C -> T	0.08	T269I (ACA -> ATA)	zntB	Zinc transport protein ZntB
304	C1	66	4	40	0.0001	225.1	4.5	NA	TRUE	FALSE	RA	1	2,459,972	Nonsynonymous	C -> A	0.061	W85L (TGG -> TTG)	LNEJMEBC_02291	hypothetical protein
305	C1	66	4	40	0.0001	237.4	2.1	NA	TRUE	FALSE	RA	1	2,483,912	Nonsynonymous	A -> G	0.051	K220E (AAG -> GAG)	modB	Molybdenum transport system permease protein ModB
306	C1	58	6	40	0.0001	168.5	12.4	NA	TRUE	FALSE	RA	1	2,590,461	Nonsynonymous	G -> A	0.104	G30D (GGT -> GAT)	glmM	Phosphoglucosamine mutase
307	C1	57	4	40	0.0001	201.9	5.1	NA	TRUE	FALSE	RA	1	2,637,260	Nonsynonymous	A -> G	0.07	Q7R (CAA -> CGA)	LNEJMEBC_02467	Putative aldehyde dehydrogenase
308	C1	48	4	40	0.0001	151	6.6	NA	FALSE	FALSE	RA	1	2,727,049	Intergenic	C -> T	0.084	intergenic (+151/+218)	scrK / agrA_1	Fructokinase/Accessory gene regulator A
309	C1	45	4	40	0.0001	152.2	5.2	NA	TRUE	FALSE	RA	1	2,756,273	Nonsynonymous	G -> T	0.089	A32S (GCA -> TCA)	ssbA_4	Single‑stranded DNA‑binding protein A
310	C2	50	4	40	0.0001	179.2	4.3	NA	TRUE	FALSE	RA	1	5,765	Nonsynonymous	G -> T	0.08	A31S (GCG -> TCG)	LNEJMEBC_00008	hypothetical protein
311	C2	46	6	40	0.0001	140.7	11.4	NA	FALSE	FALSE	RA	1	25,080	Intergenic	C -> A	0.131	intergenic (+365/+810)	scn_1 / hlb_1	Staphylococcal complement inhibitor/Phospholipase C
312	C2	59	6	40	0.0001	196.6	8.2	NA	TRUE	FALSE	RA	1	39,820	Intergenic	C -> A	0.101	intergenic (-81/-189)	LNEJMEBC_00043	hypothetical protein
313	C2	54	4	40	0.0001	199.4	4.1	NA	TRUE	FALSE	RA	1	67,763	Nonsense	G -> T	0.074	E14* (GAG -> TAG)	gatB_1	Aspartyl/glutamyl‑tRNA(Asn/Gln) amidotransferase subunit B
314	C2	59	4	40	0.0001	211.7	4	NA	TRUE	FALSE	RA	1	118,428	Nonsynonymous	C -> A	0.068	A49E (GCA -> GAA)	mltF	Membrane‑bound lytic murein transglycosylase F
315	C2	44	6	40	0.0001	134.6	10.6	NA	TRUE	FALSE	RA	1	158,639	Nonsynonymous	G -> T	0.136	A6D (GCT -> GAT)	LNEJMEBC_00186	hypothetical protein
316	C2	54	20	40	0.0001	57	60.3	tandem repeat	FALSE	FALSE	RA	1	396,807	Synonymous	T -> C	0.37	D153D (GAT -> GAC)	nadD	putative nicotinate‑nucleotide adenylyltransferase
317	C2	40	4	40	0.0001	134.4	3.3	NA	TRUE	FALSE	RA	1	416,493	Nonsynonymous	G -> T	0.099	R203L (CGT -> CTT)	nfeD	Stomatin-like protein
318	C2	53	8	40	0.0001	136.9	20.9	NA	TRUE	FALSE	RA	1	485,960	Nonsynonymous	C -> T	0.151	E56K (GAA -> AAA)	LNEJMEBC_00489	hypothetical protein
319	C2	29	5	40	0.0001	67.9	11.3	NA	TRUE	FALSE	RA	1	603,649	Nonsynonymous	C -> T	0.172	R402C (CGC -> TGC)	arlS	Signal transduction histidine‑protein kinase ArlS
320	C2	44	4	40	0.0001	134.6	6.8	NA	FALSE	FALSE	RA	1	606,085	Synonymous	C -> T	0.091	Y667Y (TAC -> TAT)	odhA	2‑oxoglutarate dehydrogenase E1 component
321	C2	50	4	40	0.0001	163.3	5.9	NA	FALSE	FALSE	RA	1	661,214	Synonymous	C -> T	0.08	A411A (GCG -> GCA)	mprF	Phosphatidylglycerol lysyltransferase
322	C2	36	8	40	0.0001	79.2	17.8	NA	TRUE	FALSE	RA	1	710,325	Intergenic	C -> A	0.223	intergenic (-159/-111)	ltaE	Low specificity L‑threonine aldolase
323	C2	46	6	40	0.0001	135.5	11.4	NA	TRUE	FALSE	RA	1	726,989	Nonsynonymous	G -> T	0.13	A439D (GCT -> GAT)	glpK	Glycerol kinase
324	C2	49	4	40	0.0001	173.8	5	NA	TRUE	FALSE	RA	1	794,460	Nonsense	C -> A	0.082	E75* (GAA -> TAA)	sucC	Succinate‑‑CoA ligase [ADP‑forming] subunit beta
325	C2	43	4	40	0.0001	133.5	6.2	NA	FALSE	FALSE	RA	1	862,563	Synonymous	C -> T	0.093	S134S (TCG -> TCA)	divIB	Cell division protein DivIB
326	C2	74	6	40	0.0001	260.9	10.1	NA	TRUE	FALSE	RA	1	884,502	Nonsynonymous	G -> T	0.081	D50Y (GAT -> TAT)	hly	Alpha‑hemolysin
327	C2	35	7	40	0.0001	85.5	12.7	NA	TRUE	FALSE	RA	1	1,058,334	Nonsynonymous	G -> T	0.192	Q303K (CAA -> AAA)	oppF_1	Oligopeptide transport ATP‑binding protein OppF
328	C2	55	12	40	0.0001	130.7	29.9	tandem repeat	FALSE	FALSE	RA	1	1,067,855	Nonsynonymous	T -> C	0.218	I18V (ATT -> GTT)	oppB	Oligopeptide transport system permease protein OppB
329	C2	61	4	40	0.0001	216.7	3.6	NA	TRUE	FALSE	RA	1	1,100,353	Nonsynonymous	A -> G	0.065	Q44R (CAA -> CGA)	glpQ_2	Glycerophosphodiester phosphodiesterase
330	C2	78	4	40	0.0001	291.7	2.8	NA	FALSE	FALSE	RA	1	1,178,168	Synonymous	C -> A	0.051	A170A (GCG -> GCT)	LNEJMEBC_01127	hypothetical protein
331	C2	61	4	40	0.0001	225.9	4.6	NA	TRUE	FALSE	RA	1	1,244,150	Nonsynonymous	C -> A	0.066	D921Y (GAT -> TAT)	uvrA	UvrABC system protein A
332	C2	63	4	40	0.0001	177.1	5.5	NA	TRUE	FALSE	RA	1	1,326,193	Nonsynonymous	C -> T	0.064	P71S (CCA -> TCA)	mgrA	HTH‑type transcriptional regulator MgrA
333	C2	63	4	40	0.0001	217.3	5.4	NA	TRUE	FALSE	RA	1	1,412,330	Nonsynonymous	C -> T	0.063	A139T (GCA -> ACA)	LNEJMEBC_01359	hypothetical protein
334	C2	55	4	40	0.0001	175.1	6.4	NA	TRUE	FALSE	RA	1	1,417,015	Nonsynonymous	G -> A	0.073	P214S (CCT -> TCT)	LNEJMEBC_01364	Phosphomevalonate kinase
335	C2	62	4	40	0.0001	197	5.5	NA	FALSE	FALSE	RA	1	1,444,166	Synonymous	C -> T	0.065	S1068S (TCG -> TCA)	sdrE	Serine‑aspartate repeat‑containing protein E
336	C2	70	4	40	0.0001	271	4.3	NA	TRUE	FALSE	RA	1	1,480,987	Nonsynonymous	G -> T	0.057	T51N (ACT -> AAT)	rsmC	Ribosomal RNA small subunit methyltransferase C
337	C2	77	4	40	0.0001	289.6	4.1	NA	TRUE	FALSE	RA	1	1,491,989	Nonsynonymous	G -> T	0.052	L311I (CTA -> ATA)	yacL	putative PIN and TRAM‑domain containing protein YacL
338	C2	45	4	40	0.0001	155.4	5.4	NA	FALSE	FALSE	RA	1	1,498,785	Synonymous	T -> C	0.089	K14K (AAA -> AAG)	mcsA	Protein‑arginine kinase activator protein
339	C2	72	4	40	0.0001	270.1	4.2	NA	TRUE	FALSE	RA	1	1,521,508	Nonsynonymous	C -> A	0.055	S134I (AGT -> ATT)	hslO	33 kDa chaperonin
340	C2	50	15	40	0.0001	89.6	37.5	tandem repeat	FALSE	FALSE	RA	1	1,525,055	Nonsynonymous	A -> G	0.293	I424T (ATA -> ACA)	tilS	tRNA(Ile)‑lysidine synthase
341	C2	67	9	40	0.0001	199.4	15.5	NA	TRUE	FALSE	RA	1	1,769,197	Nonsynonymous	G -> T	0.129	T213K (ACA -> AAA)	tarJ'	Ribulose‑5‑phosphate reductase 2
342	C2	50	4	40	0.0001	172.2	3.4	NA	FALSE	FALSE	RA	1	1,915,603	Intergenic	C -> A	0.079	intergenic (-194/+74)	sodM / LNEJMEBC_01812	Superoxide dismutase [Mn/Fe] 2/hypothetical protein
343	C2	72	4	40	0.0001	273.7	3.6	NA	TRUE	FALSE	RA	1	1,979,205	Nonsynonymous	C -> A	0.055	G441W (GGG -> TGG)	yycH	Regulates WalK expression
344	C2	68	6	40	0.0001	240.3	9.4	NA	TRUE	FALSE	RA	1	2,041,162	Nonsynonymous	C -> A	0.088	H407N (CAC -> AAC)	hisD	Histidinol dehydrogenase
345	C2	78	4	40	0.0001	299.9	4.1	NA	TRUE	FALSE	RA	1	2,041,969	Nonsynonymous	G -> T	0.051	D254Y (GAT -> TAT)	hisC_3	Histidinol‑phosphate aminotransferase
346	C2	74	4	40	0.0001	286.9	3.6	NA	FALSE	FALSE	RA	1	2,081,256	Intergenic	G -> T	0.054	intergenic (+170/+95)	LNEJMEBC_01949 / LNEJMEBC_01950	N‑carbamoylsarcosine amidase/N‑acetylmuramoyl‑L‑alanine amidase domain‑containing protein
347	C2	74	4	40	0.0001	267.7	4.5	NA	FALSE	FALSE	RA	1	2,086,504	Intergenic	A -> G	0.054	intergenic (+102/+10)	LNEJMEBC_01951 / yvyI	hypothetical protein/Putative mannose‑6‑phosphate isomerase YvyI
348	C2	68	7	40	0.0001	216.2	9.7	NA	TRUE	FALSE	RA	1	2,154,963	Nonsense	G -> T	0.096	E81* (GAA -> TAA)	LNEJMEBC_02012	Baeyer‑Villiger flavin‑containing monooxygenase
349	C2	62	4	40	0.0001	200.5	3.8	NA	TRUE	FALSE	RA	1	2,193,727	Nonsynonymous	C -> A	0.065	G451V (GGT -> GTT)	clpL	ATP‑dependent Clp protease ATP‑binding subunit ClpL
350	C2	76	4	40	0.0001	261.1	5.1	NA	TRUE	FALSE	RA	1	2,240,422	Nonsynonymous	G -> A	0.053	V388I (GTA -> ATA)	gntT	High‑affinity gluconate transporter
351	C2	73	4	40	0.0001	250	5.2	NA	FALSE	FALSE	RA	1	2,295,107	Synonymous	G -> A	0.055	L147L (CTG -> CTA)	fetA	putative iron export ATP‑binding protein FetA
352	C2	64	4	40	0.0001	238.2	3.8	NA	FALSE	FALSE	RA	1	2,421,044	Synonymous	G -> T	0.062	G361G (GGG -> GGT)	yhaP	putative protein YhaP
353	C2	93	6	40	0.0001	332.5	10.3	NA	FALSE	FALSE	RA	1	2,450,878	Synonymous	A -> G	0.064	G88G (GGA -> GGG)	tagU	Polyisoprenyl‑teichoic acid‑‑peptidoglycan teichoic acid transferase TagU
354	C2	68	4	40	0.0001	254	4.4	NA	TRUE	FALSE	RA	1	2,511,989	Nonsynonymous	G -> T	0.059	R78L (CGT -> CTT)	rpsS	30S ribosomal protein S19
355	C2	50	4	40	0.0001	180.8	4.3	NA	TRUE	FALSE	RA	1	2,544,423	Nonsynonymous	G -> T	0.08	K22N (AAG -> AAT)	adhR	HTH‑type transcriptional regulator AdhR
356	C2	77	4	40	0.0001	288.8	4.1	NA	TRUE	FALSE	RA	1	2,660,330	Nonsynonymous	G -> T	0.052	R165L (CGT -> CTT)	sceD	putative transglycosylase SceD
357	C2	45	5	40	0.0001	148.4	8.2	NA	TRUE	FALSE	RA	1	2,731,613	Nonsynonymous	G -> T	0.111	A56E (GCA -> GAA)	yafV	Omega‑amidase YafV
358	C3	30	4	40	0.0001	84	6.7	NA	TRUE	FALSE	RA	1	48,595	Nonsynonymous	G -> A	0.133	A40V (GCA -> GTA)	pheA	P‑protein
359	C3	39	4	40	0.0001	129.6	4.9	NA	FALSE	FALSE	RA	1	85,046	Synonymous	C -> A	0.102	V242V (GTG -> GTT)	LNEJMEBC_00083	hypothetical protein
360	C3	25	4	40	0.0001	71.1	5.7	NA	TRUE	FALSE	RA	1	104,077	Nonsynonymous	C -> A	0.16	D150Y (GAT -> TAT)	hemL2	Glutamate‑1‑semialdehyde 2,1‑aminomutase 2
361	C3	16	4	40	0.0001	29.9	7.4	NA	FALSE	FALSE	RA	1	243,860	Intergenic	T -> C	0.25	intergenic (+155/-539)	LNEJMEBC_00264 / aroA_1	hypothetical protein/Protein AroA(G)
362	C3	29	4	40	0.0001	71.4	6.8	NA	TRUE	FALSE	RA	1	297,893	Nonsynonymous	C -> T	0.139	A134V (GCG -> GTG)	citZ	Citrate synthase 2
363	C3	24	4	40	0.0001	69.5	4.4	NA	TRUE	FALSE	RA	1	491,357	Nonsense	C -> A	0.166	S105* (TCA -> TAA)	srrA	Transcriptional regulatory protein SrrA
364	C3	23	4	40	0.0001	55.2	5.9	repeat regions	FALSE	FALSE	RA	1	567,043	Synonymous	G -> A	0.174	T3662T (ACG -> ACA)	ebh	Extracellular matrix-binding protein ebh
365	C3	20	4	40	0.0001	40.1	6.8	NA	TRUE	FALSE	RA	1	599,742	Nonsense	G -> T	0.201	E148* (GAA -> TAA)	murG	UDP‑N‑acetylglucosamine‑‑N‑acetylmuramyl‑ (pentapeptide) pyrophosphoryl‑undecaprenol N‑acetylglucosamine transferase
366	C3	18	4	40	0.0001	38.8	6.4	NA	TRUE	FALSE	RA	1	676,285	Nonsynonymous	C -> A	0.222	W162L (TGG -> TTG)	acnA	Aconitate hydratase A
367	C3	22	4	40	0.0001	52.1	6.6	NA	TRUE	FALSE	RA	1	732,893	Nonsynonymous	C -> A	0.183	E674D (GAG -> GAT)	mutS_1	DNA mismatch repair protein MutS
368	C3	27	8	40	0.0001	47.1	19.3	NA	TRUE	FALSE	RA	1	842,419	Nonsynonymous	C -> A	0.296	D110Y (GAT -> TAT)	carB	Carbamoyl‑phosphate synthase large chain
369	C3	30	8	40	0.0001	58.2	20	NA	TRUE	FALSE	RA	1	909,189	Nonsynonymous	G -> T	0.267	S304Y (TCT -> TAT)	pheS	Phenylalanine‑‑tRNA ligase alpha subunit
370	C3	32	4	40	0.0001	93.2	6	NA	TRUE	FALSE	RA	1	1,173,860	Nonsynonymous	T -> C	0.125	E109G (GAA -> GGA)	LNEJMEBC_01117	hypothetical protein
371	C3	20	4	40	0.0001	40.8	8.4	NA	TRUE	FALSE	RA	1	1,337,326	Nonsynonymous	C -> T	0.2	V87I (GTA -> ATA)	setC	Sugar efflux transporter C
372	C3	29	4	40	0.0001	88.8	5.5	NA	TRUE	FALSE	RA	1	1,444,131	Nonsense	G -> T	0.138	S1080* (TCA -> TAA)	sdrE	Serine‑aspartate repeat‑containing protein E
373	C3	24	4	40	0.0001	61.8	6.8	NA	FALSE	FALSE	RA	1	1,519,976	Synonymous	T -> C	0.167	T291T (ACA -> ACG)	cysK	Cysteine synthase
374	C3	29	6	40	0.0001	66.4	11.7	tandem repeat	FALSE	FALSE	RA	1	1,525,055	Nonsynonymous	A -> G	0.207	I424T (ATA -> ACA)	tilS	tRNA(Ile)‑lysidine synthase
375	C3	22	5	40	0.0001	45.5	9.2	NA	TRUE	FALSE	RA	1	1,697,997	Nonsynonymous	C -> A	0.227	S11I (AGT -> ATT)	lip2	Lipase 2
376	C3	33	4	40	0.0001	103.5	5.8	NA	TRUE	FALSE	RA	1	1,754,536	Nonsynonymous	C -> A	0.121	A46E (GCA -> GAA)	yydK	putative HTH‑type transcriptional regulator YydK
377	C3	30	6	40	0.0001	56.2	12.8	NA	TRUE	FALSE	RA	1	1,818,656	Nonsense	C -> A	0.202	E120* (GAA -> TAA)	ugpC	sn‑glycerol‑3‑phosphate import ATP‑binding protein UgpC
378	C3	37	4	40	0.0001	125.5	5.6	NA	TRUE	FALSE	RA	1	1,863,521	Nonsynonymous	C -> A	0.108	C916F (TGC -> TTC)	grsB	Gramicidin S synthase 2
379	C3	28	4	40	0.0001	84.4	5.5	NA	TRUE	FALSE	RA	1	1,920,628	Nonsynonymous	G -> T	0.143	H231N (CAC -> AAC)	wbgU	UDP‑N‑acetylglucosamine 4‑epimerase
380	C3	29	4	40	0.0001	79.1	7.7	NA	TRUE	FALSE	RA	1	2,060,063	Nonsynonymous	C -> T	0.138	A188V (GCC -> GTC)	LNEJMEBC_01939	hypothetical protein
381	C3	25	4	40	0.0001	64.7	5.7	NA	FALSE	FALSE	RA	1	2,070,587	Synonymous	G -> T	0.16	A48A (GCG -> GCT)	asp2	Accessory Sec system protein Asp2
382	C3	36	4	40	0.0001	101.6	6.4	NA	FALSE	FALSE	RA	1	2,103,682	Synonymous	C -> T	0.111	S602S (AGC -> AGT)	clfB	Clumping factor B
383	C3	30	4	40	0.0001	92.4	6	NA	TRUE	FALSE	RA	1	2,113,894	Nonsynonymous	G -> T	0.133	G31C (GGT -> TGT)	LNEJMEBC_01974	hypothetical protein
384	C3	37	4	40	0.0001	111.4	6	NA	FALSE	FALSE	RA	1	2,612,811	Intergenic	T -> C	0.108	intergenic (-178/+88)	LNEJMEBC_02442 / czcD_2	hypothetical protein/Cadmium, cobalt and zinc/H(+)‑K(+) antiporter
385	C3	22	4	40	0.0001	56.2	6.6	NA	TRUE	FALSE	RA	1	2,616,084	Nonsynonymous	G -> T	0.182	D212Y (GAC -> TAC)	gmuF	putative mannose‑6‑phosphate isomerase GmuF
386	C3	34	4	40	0.0001	113.7	5.2	NA	TRUE	FALSE	RA	1	2,653,750	Nonsynonymous	G -> T	0.118	A237S (GCA -> TCA)	atpG	ATP synthase gamma chain
387	C3	27	4	40	0.0001	75.3	5.6	NA	TRUE	FALSE	RA	1	2,668,405	Nonsynonymous	G -> T	0.148	S19I (AGT -> ATT)	LNEJMEBC_02502	hypothetical protein
388	C3	37	4	40	0.0001	112.6	7.2	NA	TRUE	FALSE	RA	1	2,690,068	Nonsynonymous	G -> A	0.108	V101I (GTT -> ATT)	rsbV	Anti‑sigma‑B factor antagonist
389	C3	35	4	40	0.0001	112.8	5.1	NA	TRUE	FALSE	RA	1	2,705,415	Nonsynonymous	G -> T	0.114	L8I (CTA -> ATA)	leuB	3‑isopropylmalate dehydrogenase
390	C3	23	4	40	0.0001	57.7	5.9	NA	TRUE	FALSE	RA	1	2,717,657	Nonsynonymous	G -> T	0.174	R503S (CGT -> AGT)	yheS	putative ABC transporter ATP‑binding protein YheS
391	C4	78	4	40	0.0001	293.8	2.8	NA	TRUE	FALSE	RA	1	8,716	Nonsynonymous	G -> T	0.051	E71D (GAG -> GAT)	LNEJMEBC_00014	hypothetical protein
392	C4	61	4	40	0.0001	228.2	4	NA	TRUE	FALSE	RA	1	42,118	Nonsynonymous	G -> T	0.066	S140Y (TCT -> TAT)	mdlD	NAD(P)‑dependent benzaldehyde dehydrogenase
393	C4	63	4	40	0.0001	216.6	6	NA	TRUE	FALSE	RA	1	154,467	Nonsynonymous	C -> T	0.063	P123L (CCG -> CTG)	entG	Enterotoxin type G
394	C4	65	4	40	0.0001	243.6	3.8	NA	TRUE	FALSE	RA	1	219,606	Nonsynonymous	C -> A	0.061	A1305D (GCT -> GAT)	sasC	LPXTG-anchored repetitive surface protein SasC
395	C4	61	7	40	0.0001	207	13.9	NA	TRUE	FALSE	RA	1	312,008	Nonsynonymous	C -> A	0.115	R337S (CGT -> AGT)	dnaB	Replication initiation and membrane attachment protein
396	C4	46	4	40	0.0001	148.2	4.5	NA	TRUE	FALSE	RA	1	320,152	Nonsynonymous	G -> T	0.087	R136L (CGA -> CTA)	LNEJMEBC_00323	hypothetical protein
397	C4	49	4	40	0.0001	165	9.6	NA	TRUE	FALSE	RA	1	360,102	Nonsynonymous	A -> T	0.082	S260C (AGT -> TGT)	LNEJMEBC_00359	hypothetical protein
398	C4	60	4	40	0.0001	194.5	6.1	NA	TRUE	FALSE	RA	1	387,237	Nonsynonymous	G -> A	0.067	V49I (GTA -> ATA)	LNEJMEBC_00385	hypothetical protein
399	C4	54	7	40	0.0001	159.1	14.9	tandem repeat	FALSE	FALSE	RA	1	396,807	Synonymous	T -> C	0.13	D153D (GAT -> GAC)	nadD	putative nicotinate‑nucleotide adenylyltransferase
400	C4	63	4	40	0.0001	231.3	3.9	NA	TRUE	FALSE	RA	1	425,176	Nonsense	G -> T	0.063	E82* (GAA -> TAA)	yqfL	Putative pyruvate, phosphate dikinase regulatory protein
401	C4	55	4	40	0.0001	184.4	4.9	NA	TRUE	FALSE	RA	1	427,941	Nonsynonymous	G -> T	0.073	G30V (GGT -> GTT)	sigA	RNA polymerase sigma factor SigA
402	C4	61	4	40	0.0001	230.9	4.7	NA	TRUE	FALSE	RA	1	436,104	Nonsynonymous	C -> A	0.065	A129D (GCT -> GAT)	sodA	Superoxide dismutase [Mn] 1
403	C4	47	4	40	0.0001	144	6	NA	FALSE	FALSE	RA	1	487,138	Synonymous	C -> T	0.085	H95H (CAC -> CAT)	fur	Ferric uptake regulation protein
404	C4	66	4	40	0.0001	253.4	4.5	repeat regions	FALSE	FALSE	RA	1	572,997	Nonsynonymous	C -> A	0.061	A5647E (GCA -> GAA)	ebh	Extracellular matrix-binding protein ebh
405	C4	42	4	40	0.0001	135	4.7	NA	TRUE	FALSE	RA	1	608,969	Nonsynonymous	C -> A	0.096	D75E (GAC -> GAA)	mhqA_1	Putative ring‑cleaving dioxygenase MhqA
406	C4	44	4	40	0.0001	149.6	5.3	NA	TRUE	FALSE	RA	1	615,804	Nonsense	G -> T	0.091	S96* (TCA -> TAA)	LNEJMEBC_00583	hypothetical protein
407	C4	83	5	40	0.0001	306.7	5.3	NA	TRUE	FALSE	RA	1	648,937	Nonsynonymous	C -> A	0.06	V59L (GTA -> TTA)	trpB	Tryptophan synthase beta chain
408	C4	47	4	40	0.0001	153.6	6.6	NA	TRUE	FALSE	RA	1	657,142	Nonsynonymous	G -> A	0.085	A177V (GCT -> GTT)	umuC	Protein UmuC
409	C4	65	4	40	0.0001	238.4	2.1	NA	FALSE	FALSE	RA	1	729,207	Synonymous	G -> T	0.057	I15I (ATC -> ATA)	glpF	Glycerol uptake facilitator protein
410	C4	75	4	40	0.0001	272.6	4.3	NA	TRUE	FALSE	RA	1	749,801	Nonsynonymous	C -> A	0.053	A353S (GCA -> TCA)	LNEJMEBC_00708	hypothetical protein
411	C4	58	4	40	0.0001	195.6	5.6	NA	TRUE	FALSE	RA	1	1,062,592	Nonsynonymous	G -> A	0.069	S424L (TCA -> TTA)	dppE	Dipeptide‑binding protein DppE
412	C4	53	9	40	0.0001	150.3	17.8	tandem repeat	FALSE	FALSE	RA	1	1,067,855	Nonsynonymous	T -> C	0.169	I18V (ATT -> GTT)	oppB	Oligopeptide transport system permease protein OppB
413	C4	55	4	40	0.0001	199.1	4.9	NA	TRUE	FALSE	RA	1	1,093,995	Nonsynonymous	C -> A	0.073	V96F (GTC -> TTC)	spsB_1	Signal peptidase IB
414	C4	74	4	40	0.0001	239	5.1	NA	TRUE	FALSE	RA	1	1,292,160	Nonsynonymous	C -> T	0.054	A410T (GCA -> ACA)	ettA	Energy‑dependent translational throttle protein EttA
415	C4	68	37	40	0.0001	9.4	105.8	NA	FALSE	FALSE	RA	1	1,322,321	Synonymous	T -> C	0.542	E298E (GAA -> GAG)	LNEJMEBC_01268	hypothetical protein
416	C4	61	21	40	0.0001	81.3	74.2	NA	TRUE	FALSE	RA	1	1,326,145	Nonsynonymous	G -> C	0.347	V55L (GTC -> CTC)	mgrA	HTH‑type transcriptional regulator MgrA
417	C4	88	10	40	0.0001	283.1	22.1	NA	FALSE	FALSE	RA	1	1,361,950	Synonymous	T -> C	0.114	L235L (CTA -> CTG)	feuC	Iron‑uptake system permease protein FeuC
418	C4	55	4	40	0.0001	205	4.1	NA	TRUE	FALSE	RA	1	1,391,599	Intergenic	G -> T	0.073	intergenic (+67/-128)	LNEJMEBC_01338	hypothetical protein
419	C4	75	4	40	0.0001	263.8	5.7	NA	TRUE	FALSE	RA	1	1,423,523	Nonsynonymous	G -> A	0.053	R23H (CGC -> CAC)	thrE	threonine/serine exporter ThrE family protein
420	C4	98	5	40	0.0001	361.5	5.3	NA	TRUE	FALSE	RA	1	1,435,615	Nonsynonymous	A -> G	0.051	Y156H (TAC -> CAC)	gph	Phosphoglycolate phosphatase
421	C4	75	5	40	0.0001	267.5	4.7	NA	TRUE	FALSE	RA	1	1,501,167	Nonsynonymous	T -> C	0.059	K94E (AAG -> GAG)	pdxT	Pyridoxal 5'‑phosphate synthase subunit PdxT
422	C4	NA	NA	NA	NA	NA	NA	NA	TRUE	FALSE	JC	1	1,812,240	Indel < 50 bp	DEL 12 bp	0.05	coding (11/969 nt)	LNEJMEBC_01724	hypothetical protein
423	C4	75	6	40	0.0001	257.5	10.8	NA	TRUE	FALSE	RA	1	1,835,898	Nonsynonymous	T -> C	0.08	M123V (ATG -> GTG)	yknY_1	putative ABC transporter ATP‑binding protein YknY
424	C4	75	4	40	0.0001	290.5	3.6	NA	TRUE	FALSE	RA	1	1,951,756	Nonsynonymous	C -> A	0.053	V32F (GTT -> TTT)	norB_3	Quinolone resistance protein NorB
425	C4	65	4	40	0.0001	246.9	3.8	NA	TRUE	FALSE	RA	1	2,085,175	Nonsynonymous	C -> A	0.061	N585K (AAC -> AAA)	LNEJMEBC_01951	hypothetical protein
426	C4	70	4	40	0.0001	267	2.8	NA	FALSE	FALSE	RA	1	2,138,892	Intergenic	C -> A	0.056	intergenic (-431/-255)	yhdG / ldhB	putative amino acid permease YhdG/L‑lactate dehydrogenase 2
427	C4	94	5	40	0.0001	320.9	6.6	NA	TRUE	FALSE	RA	1	2,156,136	Nonsynonymous	C -> T	0.053	A107V (GCT -> GTT)	LNEJMEBC_02013	hypothetical protein
428	C4	80	5	40	0.0001	305.5	4	NA	TRUE	FALSE	RA	1	2,195,498	Nonsynonymous	G -> T	0.059	K4N (AAG -> AAT)	ogt	Methylated‑DNA‑‑protein‑cysteine methyltransferase
429	C4	77	4	40	0.0001	236.1	5.7	NA	TRUE	FALSE	RA	1	2,243,833	Nonsynonymous	C -> T	0.052	P916S (CCG -> TCG)	fnbA_1	Fibronectin‑binding protein A
430	C4	59	4	40	0.0001	204.7	9.3	NA	FALSE	FALSE	RA	1	2,249,577	Synonymous	A -> T	0.068	S65S (TCT -> TCA)	sarU	HTH‑type transcriptional regulator SarU
431	C4	74	4	40	0.0001	281.9	4.3	NA	TRUE	FALSE	RA	1	2,344,501	Nonsynonymous	G -> T	0.054	A144S (GCA -> TCA)	emrB	Multidrug export protein EmrB
432	C4	54	4	40	0.0001	195.7	4.9	NA	TRUE	FALSE	RA	1	2,429,679	Nonsynonymous	G -> T	0.074	E71D (GAG -> GAT)	hutU	Urocanate hydratase
433	C4	57	4	40	0.0001	190.9	6.2	NA	TRUE	FALSE	RA	1	2,465,444	Intergenic	C -> T	0.07	intergenic (-498/-112)	rhaS_2	HTH‑type transcriptional activator RhaS
434	C4	90	7	40	0.0001	303.8	10	NA	TRUE	FALSE	RA	1	2,478,144	Nonsynonymous	G -> T	0.072	G238V (GGT -> GTT)	fhuD	Iron(3+)‑hydroxamate‑binding protein FhuD
435	C4	79	6	40	0.0001	288.1	9	NA	TRUE	FALSE	RA	1	2,553,943	Nonsynonymous	C -> A	0.076	T157K (ACA -> AAA)	lacG	6‑phospho‑beta‑galactosidase
436	C4	70	4	40	0.0001	261.5	4.4	NA	TRUE	FALSE	RA	1	2,564,543	Nonsynonymous	C -> A	0.057	P120T (CCA -> ACA)	LNEJMEBC_02408	hypothetical protein
437	C4	78	4	40	0.0001	294.9	3.5	NA	TRUE	FALSE	RA	1	2,590,691	Nonsynonymous	G -> T	0.051	A107S (GCA -> TCA)	glmM	Phosphoglucosamine mutase
438	C4	65	4	40	0.0001	236.5	3.8	NA	FALSE	FALSE	RA	1	2,618,941	Intergenic	C -> A	0.061	intergenic (+246/-211)	LNEJMEBC_02448 / LNEJMEBC_02449	hypothetical protein/hypothetical protein
439	C4	79	4	40	0.0001	296.6	3.5	NA	TRUE	FALSE	RA	1	2,684,460	Nonsynonymous	C -> A	0.051	L139I (CTT -> ATT)	LNEJMEBC_02514	hypothetical protein
440	C4	64	4	40	0.0001	235	4.6	NA	TRUE	FALSE	RA	1	2,704,469	Nonsynonymous	C -> A	0.063	G323V (GGG -> GTG)	leuB	3‑isopropylmalate dehydrogenase
441	C4	68	6	40	0.0001	242.9	9.5	NA	TRUE	FALSE	RA	1	2,758,074	Intergenic	G -> T	0.088	intergenic (+67/-46)	LNEJMEBC_02594	hypothetical protein
442	C4	70	4	40	0.0001	256.7	4.8	NA	TRUE	FALSE	RA	1	2,758,556	Nonsynonymous	A -> G	0.057	Q22R (CAG -> CGG)	LNEJMEBC_02595	hypothetical protein
443	C4	78	4	40	0.0001	256.6	4.2	NA	TRUE	FALSE	RA	1	2,759,614	Nonsynonymous	G -> T	0.052	R98L (CGT -> CTT)	dut_2	Deoxyuridine 5'‑triphosphate nucleotidohydrolase
444	C4	57	4	40	0.0001	212.9	4.8	NA	FALSE	FALSE	RA	1	2,762,196	Intergenic	G -> T	0.07	intergenic (+385/–)	LNEJMEBC_02605 / –	hypothetical protein/–
445	C5	54	4	40	0.0001	173.8	6.4	NA	TRUE	FALSE	RA	1	10,769	Nonsynonymous	G -> A	0.074	E756K (GAA -> AAA)	LNEJMEBC_00014	hypothetical protein
446	C5	40	6	40	0.0001	107.2	11.9	NA	TRUE	FALSE	RA	1	41,510	Nonsynonymous	G -> T	0.151	P343T (CCG -> ACG)	mdlD	NAD(P)‑dependent benzaldehyde dehydrogenase
447	C5	30	4	40	0.0001	80.8	7.5	NA	TRUE	FALSE	RA	1	201,125	Nonsense	G -> A	0.133	W72* (TGG -> TAG)	LNEJMEBC_00233	hypothetical protein
448	C5	25	4	40	0.0001	68.7	5.6	NA	TRUE	FALSE	RA	1	257,454	Nonsynonymous	G -> T	0.16	W11L (TGG -> TTG)	tyrS	Tyrosine‑‑tRNA ligase
449	C5	28	4	40	0.0001	84	3.5	NA	TRUE	FALSE	RA	1	395,819	Nonsense	G -> T	0.138	E192* (GAA -> TAA)	aroE	Shikimate dehydrogenase (NADP(+))
450	C5	32	4	40	0.0001	92.4	5.8	repeat regions	FALSE	FALSE	RA	1	574,661	Nonsynonymous	G -> T	0.125	A6202S (GCG -> TCG)	ebh	Extracellular matrix-binding protein ebh
451	C5	33	4	40	0.0001	105	5.7	NA	TRUE	FALSE	RA	1	654,233	Nonsynonymous	G -> T	0.121	P262T (CCA -> ACA)	ysdC_1	Putative aminopeptidase YsdC
452	C5	44	4	40	0.0001	149.8	5.2	NA	TRUE	FALSE	RA	1	657,896	Nonsynonymous	C -> A	0.091	D27E (GAC -> GAA)	LNEJMEBC_00624	putative tautomerase.1
453	C5	28	4	40	0.0001	83.8	6	NA	TRUE	FALSE	RA	1	822,513	Nonsynonymous	C -> A	0.143	Q327H (CAG -> CAT)	prkC	Serine/threonine‑protein kinase PrkC
454	C5	43	13	40	0.0001	77.6	34.4	NA	TRUE	FALSE	RA	1	996,834	Nonsynonymous	C -> A	0.302	A334D (GCT -> GAT)	atl_2	Bifunctional autolysin
455	C5	28	4	40	0.0001	81	4.7	NA	TRUE	FALSE	RA	1	1,070,744	Nonsynonymous	G -> T	0.143	A10E (GCA -> GAA)	fabH	3‑oxoacyl‑[acyl‑carrier‑protein] synthase 3
456	C5	40	4	40	0.0001	133.5	4.7	NA	TRUE	FALSE	RA	1	1,173,558	Nonsynonymous	C -> A	0.1	V210F (GTT -> TTT)	LNEJMEBC_01117	hypothetical protein
457	C5	23	4	40	0.0001	46.8	6.4	NA	TRUE	FALSE	RA	1	1,248,915	Intergenic	C -> A	0.176	intergenic (-12/+257)	uvrB_1	UvrABC system protein B
458	C5	36	4	40	0.0001	105.4	7.2	NA	TRUE	FALSE	RA	1	1,361,852	Nonsynonymous	C -> T	0.111	G268E (GGA -> GAA)	feuC	Iron‑uptake system permease protein FeuC
459	C5	46	4	40	0.0001	140.5	6	NA	FALSE	FALSE	RA	1	1,371,996	Synonymous	G -> A	0.087	H267H (CAC -> CAT)	tagX	Putative glycosyltransferase TagX
460	C5	18	4	40	0.0001	33.3	7.8	NA	FALSE	FALSE	RA	1	1,379,925	Synonymous	G -> A	0.222	T194T (ACG -> ACA)	mntB	Manganese transport system membrane protein MntB
461	C5	37	4	40	0.0001	118.4	4.9	NA	FALSE	FALSE	RA	1	1,456,987	Synonymous	G -> T	0.108	T79T (ACC -> ACA)	tadA_2	tRNA‑specific adenosine deaminase
462	C5	39	4	40	0.0001	131.1	5.4	NA	TRUE	FALSE	RA	1	1,477,114	Nonsynonymous	C -> A	0.102	A1068S (GCG -> TCG)	rpoB	DNA‑directed RNA polymerase subunit beta
463	C5	39	4	40	0.0001	126.1	4.8	NA	TRUE	FALSE	RA	1	1,497,786	Nonsynonymous	C -> A	0.103	G163V (GGT -> GTT)	mcsB	Protein‑arginine kinase
464	C5	46	4	40	0.0001	149.1	6.7	NA	TRUE	FALSE	RA	1	1,546,604	Nonsynonymous	C -> T	0.087	R149H (CGT -> CAT)	rsmI	Ribosomal RNA small subunit methyltransferase I
465	C5	40	4	40	0.0001	132.9	5.4	NA	TRUE	FALSE	RA	1	1,615,579	Nonsynonymous	G -> T	0.1	A146D (GCT -> GAT)	LNEJMEBC_01543	hypothetical protein
466	C5	49	6	40	0.0001	156.3	5.6	NA	FALSE	FALSE	RA	1	1,774,777	Intergenic	G -> T	0.104	intergenic (-159/+68)	gatC_2 / gatB_2	PTS system galactitol‑specific EIIC component/PTS system galactitol‑specific EIIB component
467	C5	44	4	40	0.0001	147.5	4.4	NA	TRUE	FALSE	RA	1	1,779,266	Intergenic	C -> A	0.091	intergenic (-299/-63)	ptsG_2	PTS system glucose‑specific EIICBA component
468	C5	49	4	40	0.0001	172.8	4.3	NA	TRUE	FALSE	RA	1	1,934,896	Intergenic	C -> A	0.082	intergenic (-206/-25)	yfiY	putative siderophore‑binding lipoprotein YfiY
469	C5	48	4	40	0.0001	170	5	NA	TRUE	FALSE	RA	1	2,082,073	Nonsynonymous	C -> A	0.083	V380F (GTT -> TTT)	LNEJMEBC_01950	N‑acetylmuramoyl‑L‑alanine amidase domain‑containing protein
470	C5	29	4	40	0.0001	90.9	5.3	NA	FALSE	FALSE	RA	1	2,091,240	Synonymous	G -> T	0.138	I43I (ATC -> ATA)	manR	Transcriptional regulator ManR
471	C5	61	4	40	0.0001	225	4.6	NA	TRUE	FALSE	RA	1	2,097,651	Nonsynonymous	G -> T	0.066	W139C (TGG -> TGT)	arcB	Ornithine carbamoyltransferase, catabolic
472	C5	53	4	40	0.0001	170.8	4.4	NA	TRUE	FALSE	RA	1	2,100,594	Nonsynonymous	C -> T	0.076	S271L (TCG -> TTG)	arcC2	Carbamate kinase 2
473	C5	36	4	40	0.0001	103.3	7.2	NA	TRUE	FALSE	RA	1	2,233,698	Nonsynonymous	G -> A	0.111	A399T (GCA -> ACA)	LNEJMEBC_02086	hypothetical protein
474	C5	40	4	40	0.0001	136.9	3.3	NA	TRUE	FALSE	RA	1	2,246,545	Nonsynonymous	C -> A	0.099	S554Y (TCT -> TAT)	fnbA_2	Fibronectin‑binding protein A
475	C5	NA	NA	NA	NA	NA	NA	NA	TRUE	FALSE	JC	1	2,423,717	Indel < 50 bp	DEL 3 bp	0.138	intergenic (-41/-133)	yiiM / rpiA	Protein YiiM/Ribose‑5‑phosphate isomerase A
476	C5	38	4	40	0.0001	114.9	7.1	NA	FALSE	FALSE	RA	1	2,512,078	Synonymous	G -> A	0.105	A5A (GCG -> GCA)	rplV	50S ribosomal protein L22
477	C5	38	4	40	0.0001	122.7	5.5	NA	TRUE	FALSE	RA	1	2,570,380	Nonsynonymous	C -> A	0.105	A265E (GCA -> GAA)	yfiZ_2	putative siderophore transport system permease protein YfiZ
478	C6	33	4	40	0.0001	102.9	10.3	NA	FALSE	FALSE	RA	1	83,117	Synonymous	T -> A	0.121	P113P (CCT -> CCA)	vraS	Sensor protein VraS
479	C6	31	4	40	0.0001	95.4	6.2	NA	FALSE	FALSE	RA	1	91,586	Intergenic	T -> C	0.129	intergenic (+123/-217)	LNEJMEBC_00091 / mgt	hypothetical protein/Monofunctional glycosyltransferase
480	C6	51	5	40	0.0001	172.1	8	NA	FALSE	FALSE	RA	1	157,443	Intergenic	C -> A	0.098	intergenic (-410/+424)	LNEJMEBC_00185 / LNEJMEBC_00186	hypothetical protein/hypothetical protein
481	C6	35	10	40	0.0001	69.1	38	NA	FALSE	FALSE	RA	1	164,194	Intergenic	A -> T	0.286	intergenic (+143/+330)	LNEJMEBC_00192 / LNEJMEBC_00193	hypothetical protein/hypothetical protein
482	C6	37	6	40	0.0001	104.2	11.1	NA	TRUE	FALSE	RA	1	533,370	Nonsynonymous	G -> T	0.162	G73C (GGC -> TGC)	asnS	Asparagine‑‑tRNA ligase
483	C6	45	4	40	0.0001	153.5	4.5	NA	TRUE	FALSE	RA	1	535,980	Nonsynonymous	C -> A	0.089	S177R (AGC -> AGA)	nth_1	Endonuclease III
484	C6	36	4	40	0.0001	121.9	13.3	NA	TRUE	FALSE	RA	1	544,635	Indel < 50 bp	DEL 1 bp	0.111	coding (755/1341 nt)	LNEJMEBC_00547	hypothetical protein
485	C6	28	4	40	0.0001	77	6.1	NA	FALSE	FALSE	RA	1	592,090	Intergenic	G -> T	0.143	intergenic (+78/-346)	LNEJMEBC_00560 / thyA	hypothetical protein/Thymidylate synthase
486	C6	27	4	40	0.0001	69.4	7.1	NA	TRUE	FALSE	RA	1	628,938	Nonsynonymous	C -> T	0.148	R14H (CGT -> CAT)	ybiT	putative ABC transporter ATP‑binding protein YbiT
487	C6	47	4	40	0.0001	164.2	5.1	NA	TRUE	FALSE	RA	1	672,824	Intergenic	G -> T	0.085	intergenic (+286/-90)	LNEJMEBC_00634	hypothetical protein
488	C6	57	4	40	0.0001	188.3	6.4	NA	TRUE	FALSE	RA	1	770,378	Nonsynonymous	G -> A	0.07	H565Y (CAC -> TAC)	polC_1	DNA polymerase III PolC‑type
489	C6	46	4	40	0.0001	160.1	12.8	NA	TRUE	FALSE	RA	1	809,975	Indel < 50 bp	DEL 1 bp	0.087	coding (49/234 nt)	acpP	Acyl carrier protein
490	C6	43	4	40	0.0001	147.1	5.3	NA	TRUE	FALSE	RA	1	883,830	Intergenic	C -> A	0.093	intergenic (-148/-525)	LNEJMEBC_00827	hypothetical protein
491	C6	42	4	40	0.0001	138.6	5.5	NA	FALSE	FALSE	RA	1	897,823	Synonymous	T -> C	0.095	E445E (GAA -> GAG)	uvrC	UvrABC system protein C
492	C6	45	4	40	0.0001	154.4	4.5	NA	TRUE	FALSE	RA	1	983,836	Nonsynonymous	C -> A	0.089	G123C (GGT -> TGT)	purE	N5‑carboxyaminoimidazole ribonucleotide mutase
493	C6	58	4	40	0.0001	202.6	5.1	NA	TRUE	FALSE	RA	1	1,121,547	Nonsynonymous	T -> C	0.069	Y11H (TAT -> CAT)	yjlD	NADH dehydrogenase‑like protein YjlD
494	C6	72	4	40	0.0001	259.7	3.1	NA	FALSE	FALSE	RA	1	1,132,627	Synonymous	A -> G	0.055	N366N (AAT -> AAC)	LNEJMEBC_01062	hypothetical protein
495	C6	54	13	40	0.0001	124.8	33.2	NA	TRUE	FALSE	RA	1	1,326,256	Nonsynonymous	C -> A	0.241	R92S (CGT -> AGT)	mgrA	HTH‑type transcriptional regulator MgrA
496	C6	53	4	40	0.0001	182.4	5.2	NA	FALSE	FALSE	RA	1	1,398,169	Synonymous	T -> C	0.076	E14E (GAA -> GAG)	hdl IVa	(S)‑2‑haloacid dehalogenase 4A
497	C6	53	4	40	0.0001	166	6.5	NA	TRUE	FALSE	RA	1	1,426,515	Nonsynonymous	T -> G	0.075	L95F (TTA -> TTC)	LNEJMEBC_01373	hypothetical protein
498	C6	66	4	40	0.0001	243.5	3.8	NA	FALSE	FALSE	RA	1	1,429,085	Intergenic	G -> T	0.061	intergenic (+102/-405)	pdxK / LNEJMEBC_01377	Pyridoxine kinase/hypothetical protein
499	C6	46	4	40	0.0001	157	4.5	NA	TRUE	FALSE	RA	1	1,434,894	Nonsynonymous	G -> T	0.087	A13E (GCA -> GAA)	proP	Proline/betaine transporter
500	C6	52	4	40	0.0001	183.4	2.9	NA	FALSE	FALSE	RA	1	1,475,890	Synonymous	A -> G	0.072	G246G (GGT -> GGC)	rpoC	DNA‑directed RNA polymerase subunit beta'
501	C6	54	4	40	0.0001	193.4	4.8	NA	TRUE	FALSE	RA	1	1,517,350	Nonsense	C -> A	0.074	G65* (GGA -> TGA)	lysS	Lysine‑‑tRNA ligase
502	C6	60	4	40	0.0001	218.2	3.9	NA	TRUE	FALSE	RA	1	1,581,845	Nonsynonymous	G -> T	0.067	A30E (GCA -> GAA)	metP_2	Methionine import system permease protein MetP
503	C6	55	4	40	0.0001	192.7	4.1	NA	TRUE	FALSE	RA	1	1,593,998	Nonsynonymous	G -> T	0.073	A27E (GCA -> GAA)	ndhB	NAD(P)H‑quinone oxidoreductase subunit 2, chloroplastic
504	C6	75	4	40	0.0001	281.8	4.3	NA	TRUE	FALSE	RA	1	1,659,708	Nonsynonymous	G -> T	0.053	G489V (GGA -> GTA)	yitJ	Bifunctional homocysteine S‑methyltransferase/5,10‑methylenetetrahydrofolate reductase
505	C6	53	4	40	0.0001	193.9	4.9	NA	FALSE	FALSE	RA	1	1,718,767	Synonymous	C -> A	0.075	M1M (ATG -> ATT) †	yezG_2	putative antitoxin YezG
506	C6	50	4	40	0.0001	174.5	3.8	NA	TRUE	FALSE	RA	1	1,773,729	Nonsynonymous	T -> C	0.08	D297G (GAT -> GGT)	gatC_2	PTS system galactitol‑specific EIIC component
507	C6	78	4	40	0.0001	301.4	3.5	NA	TRUE	FALSE	RA	1	1,790,748	Nonsynonymous	C -> A	0.051	P339T (CCT -> ACT)	lcfB	Long‑chain‑fatty‑acid‑‑CoA ligase
508	C6	63	6	40	0.0001	212.3	9.6	NA	TRUE	FALSE	RA	1	1,861,490	Nonsynonymous	G -> T	0.095	S1593Y (TCT -> TAT)	grsB	Gramicidin S synthase 2
509	C6	64	5	40	0.0001	199.9	2.1	NA	FALSE	FALSE	RA	1	2,045,656	Intergenic	C -> A	0.06	intergenic (+230/-860)	hisI / lipA_2	Histidine biosynthesis bifunctional protein HisIE/Lipase 1
510	C6	59	4	40	0.0001	216.4	4	NA	TRUE	FALSE	RA	1	2,129,656	Nonsynonymous	G -> T	0.068	R120L (CGT -> CTT)	isdG_2	Heme oxygenase (staphylobilin‑producing)
511	C6	61	4	40	0.0001	197.2	5.6	NA	FALSE	FALSE	RA	1	2,151,877	Synonymous	C -> T	0.066	T48T (ACG -> ACA)	pyrD	Dihydroorotate dehydrogenase (quinone)
512	C6	77	4	40	0.0001	295.6	3.5	NA	TRUE	FALSE	RA	1	2,197,141	Nonsynonymous	C -> A	0.052	D67Y (GAT -> TAT)	mvaS	Hydroxymethylglutaryl‑CoA synthase
513	C6	50	4	40	0.0001	176.4	5.2	NA	FALSE	FALSE	RA	1	2,217,552	Synonymous	A -> G	0.08	V164V (GTA -> GTG)	ybiV	Sugar phosphatase YbiV
514	C6	47	6	40	0.0001	144.3	11.5	NA	TRUE	FALSE	RA	1	2,240,527	Nonsynonymous	G -> T	0.128	V423L (GTA -> TTA)	gntT	High‑affinity gluconate transporter
515	C6	73	4	40	0.0001	256.6	5.3	NA	TRUE	FALSE	RA	1	2,246,241	Nonsynonymous	C -> T	0.055	H453Y (CAT -> TAT)	fnbA_2	Fibronectin‑binding protein A
516	C6	74	4	40	0.0001	268.5	3.5	NA	TRUE	FALSE	RA	1	2,297,159	Nonsynonymous	G -> T	0.054	L222F (TTG -> TTT)	pbuE	Purine efflux pump PbuE
517	C6	38	4	40	0.0001	128.9	4.8	NA	TRUE	FALSE	RA	1	2,514,584	Nonsynonymous	C -> A	0.105	H44Q (CAC -> CAA)	rplX	50S ribosomal protein L24
518	C7	67	4	40	0.0001	222.3	6	NA	FALSE	FALSE	RA	1	149,867	Synonymous	G -> A	0.06	A99A (GCG -> GCA)	entD	Enterotoxin type D
519	C7	62	4	40	0.0001	229.8	4.5	NA	TRUE	FALSE	RA	1	232,535	Nonsense	G -> T	0.064	E137* (GAG -> TAG)	ytnP	putative quorum‑quenching lactonase YtnP
520	C7	38	4	40	0.0001	126	4.9	NA	TRUE	FALSE	RA	1	285,980	Nonsynonymous	C -> A	0.105	H145N (CAT -> AAT)	dnaE	DNA polymerase III subunit alpha
521	C7	41	5	40	0.0001	117.9	5.6	NA	TRUE	FALSE	RA	1	484,417	Nonsynonymous	G -> T	0.112	G146W (GGG -> TGG)	LNEJMEBC_00487	putative oxidoreductase
522	C7	59	4	40	0.0001	195	6.4	NA	TRUE	FALSE	RA	1	508,993	Nonsynonymous	T -> G	0.068	K182T (AAG -> ACG)	ansA	putative L‑asparaginase
523	C7	67	4	40	0.0001	255.6	3.8	repeat regions	FALSE	FALSE	RA	1	563,813	Nonsynonymous	G -> T	0.06	A2586S (GCA -> TCA)	ebh	Extracellular matrix-binding protein ebh
524	C7	39	4	40	0.0001	125.1	4.8	NA	TRUE	FALSE	RA	1	609,025	Nonsynonymous	C -> A	0.102	T94K (ACA -> AAA)	mhqA_1	Putative ring‑cleaving dioxygenase MhqA
525	C7	39	4	40	0.0001	129.8	5.4	NA	TRUE	FALSE	RA	1	656,458	Nonsynonymous	G -> T	0.102	A405E (GCA -> GAA)	umuC	Protein UmuC
526	C7	44	4	32	0.0006	137.4	3.4	NA	FALSE	FALSE	RA	1	670,285	Synonymous	G -> A	0.091	I480I (ATC -> ATT)	parE	DNA topoisomerase 4 subunit B
527	C7	43	4	40	0.0001	127	6.2	NA	TRUE	FALSE	RA	1	729,266	Intergenic	C -> T	0.093	intergenic (-15/+460)	glpF	Glycerol uptake facilitator protein
528	C7	41	4	40	0.0001	127.7	6.8	NA	TRUE	FALSE	RA	1	751,048	Nonsense	G -> A	0.098	R359* (CGA -> TGA)	LNEJMEBC_00709	hypothetical protein
529	C7	31	6	40	0.0001	71.1	6.2	NA	TRUE	FALSE	RA	1	845,554	Nonsynonymous	C -> A	0.176	G154V (GGA -> GTA)	pyrB	Aspartate carbamoyltransferase
530	C7	47	4	40	0.0001	158.8	5	NA	TRUE	FALSE	RA	1	881,926	Nonsynonymous	C -> A	0.085	T204K (ACA -> AAA)	LNEJMEBC_00824	hypothetical protein
531	C7	63	4	40	0.0001	228.4	4.5	NA	TRUE	FALSE	RA	1	894,468	Nonsynonymous	G -> T	0.064	N51K (AAC -> AAA)	frdB	Fumarate reductase iron‑sulfur subunit
532	C7	64	4	40	0.0001	242.7	4.4	NA	TRUE	FALSE	RA	1	973,505	Nonsynonymous	G -> T	0.062	D237E (GAC -> GAA)	purD	Phosphoribosylamine‑‑glycine ligase
533	C7	40	4	40	0.0001	119.4	6.9	NA	TRUE	FALSE	RA	1	1,020,948	Nonsynonymous	C -> T	0.1	T10I (ACA -> ATA)	lplA	Lipoate‑‑protein ligase 1
534	C7	36	4	40	0.0001	97.5	6.5	NA	TRUE	FALSE	RA	1	1,021,553	Nonsynonymous	G -> A	0.112	V212I (GTA -> ATA)	lplA	Lipoate‑‑protein ligase 1
535	C7	65	4	40	0.0001	248.6	4.4	NA	FALSE	FALSE	RA	1	1,038,829	Synonymous	G -> T	0.061	V222V (GTC -> GTA)	acp	Sodium/proton‑dependent alanine carrier protein
536	C7	47	6	40	0.0001	132.1	12.8	NA	TRUE	FALSE	RA	1	1,130,112	Nonsynonymous	C -> T	0.128	A113T (GCA -> ACA)	LNEJMEBC_01058	hypothetical protein
537	C7	62	4	40	0.0001	233.7	4.5	NA	FALSE	FALSE	RA	1	1,225,414	Synonymous	C -> A	0.064	A269A (GCG -> GCT)	gpmI	2,3‑bisphosphoglycerate‑independent phosphoglycerate mutase
538	C7	50	5	40	0.0001	166.2	5.2	NA	FALSE	FALSE	RA	1	1,230,800	Intergenic	C -> A	0.091	intergenic (-289/+468)	cggR / LNEJMEBC_01187	Central glycolytic genes regulator/hypothetical protein
539	C7	79	6	40	0.0001	285.3	9.1	NA	TRUE	FALSE	RA	1	1,300,381	Nonsynonymous	C -> A	0.076	G31C (GGT -> TGT)	trpG_2	Anthranilate synthase component 2
540	C7	48	36	40	0.0001	95.6	33	NA	TRUE	FALSE	RA	1	1,326,250	Nonsynonymous	G -> A	0.75	D90N (GAT -> AAT)	mgrA	HTH‑type transcriptional regulator MgrA
541	C7	67	4	40	0.0001	225.7	5.3	NA	FALSE	FALSE	RA	1	1,368,377	Synonymous	C -> T	0.06	S355S (TCG -> TCA)	bmrA	Multidrug resistance ABC transporter ATP‑binding/permease protein BmrA
542	C7	59	4	40	0.0001	194.5	5.6	NA	FALSE	FALSE	RA	1	1,380,090	Synonymous	G -> A	0.068	A249A (GCG -> GCA)	mntB	Manganese transport system membrane protein MntB
543	C7	65	4	40	0.0001	222.5	6	NA	TRUE	FALSE	RA	1	1,415,650	Nonsynonymous	C -> T	0.062	T322M (ACG -> ATG)	rclA	putative pyridine nucleotide‑disulfide oxidoreductase RclA
544	C7	NA	NA	NA	NA	NA	NA	low position-hash score	FALSE	FALSE	JC	1	1,458,654	Indel < 50 bp	+ACAG	0.062	intergenic (+92/+24)	dck / ppaX	Deoxyadenosine/deoxycytidine kinase/Pyrophosphatase PpaX
545	C7	61	6	40	0.0001	213.7	6	NA	TRUE	FALSE	RA	1	1,600,997	Nonsynonymous	C -> A	0.09	A95S (GCA -> TCA)	LNEJMEBC_01528	putative lipoprotein
546	C7	64	4	40	0.0001	243.2	4.4	NA	TRUE	FALSE	RA	1	1,740,049	Nonsynonymous	C -> A	0.062	A200E (GCA -> GAA)	LNEJMEBC_01666	hypothetical protein
547	C7	67	4	40	0.0001	232	5.3	NA	TRUE	FALSE	RA	1	1,763,286	Nonsynonymous	C -> T	0.06	R60H (CGT -> CAT)	tarL	Teichoic acid ribitol‑phosphate polymerase TarL
548	C7	76	4	40	0.0001	287.9	3.6	NA	TRUE	FALSE	RA	1	1,875,643	Nonsynonymous	G -> T	0.053	A167E (GCA -> GAA)	czcD_1	Cadmium, cobalt and zinc/H(+)‑K(+) antiporter
549	C7	59	6	40	0.0001	177.5	12.2	NA	TRUE	FALSE	RA	1	1,899,014	Intergenic	C -> T	0.102	intergenic (-10/+375)	adhE	Aldehyde‑alcohol dehydrogenase
550	C7	57	4	40	0.0001	191.8	4.7	NA	TRUE	FALSE	RA	1	1,909,746	Nonsense	C -> A	0.07	E215* (GAA -> TAA)	deoC1	Deoxyribose‑phosphate aldolase 1
551	C7	64	4	40	0.0001	236.9	3.9	NA	TRUE	FALSE	RA	1	1,922,683	Nonsense	C -> A	0.062	E199* (GAA -> TAA)	LNEJMEBC_01818	hypothetical protein
552	C7	72	4	40	0.0001	277.9	2.3	NA	TRUE	FALSE	RA	1	1,925,681	Nonsense	G -> T	0.054	S181* (TCA -> TAA)	garL	5‑keto‑4‑deoxy‑D‑glucarate aldolase
553	C7	61	4	40	0.0001	222.9	4.5	NA	FALSE	FALSE	RA	1	1,958,819	Synonymous	G -> T	0.065	I61I (ATC -> ATA)	LNEJMEBC_01846	hypothetical protein
554	C7	74	8	40	0.0001	247.7	16.3	NA	TRUE	FALSE	RA	1	2,016,132	Nonsynonymous	C -> A	0.108	V61F (GTT -> TTT)	cspLA	Cold shock‑like protein CspLA
555	C7	55	4	40	0.0001	202	4.7	NA	TRUE	FALSE	RA	1	2,038,135	Nonsense	G -> T	0.073	E355* (GAA -> TAA)	LNEJMEBC_01914	hypothetical protein
556	C7	83	6	40	0.0001	307.4	6.6	NA	FALSE	FALSE	RA	1	2,062,716	Synonymous	G -> T	0.065	V660V (GTG -> GTT)	sraP	Serine‑rich adhesin for platelets
557	C7	53	6	40	0.0001	160.3	12.5	NA	TRUE	FALSE	RA	1	2,103,947	Nonsynonymous	G -> A	0.113	D691N (GAT -> AAT)	clfB	Clumping factor B
558	C7	78	4	40	0.0001	292.2	2.5	NA	FALSE	FALSE	RA	1	2,149,893	Synonymous	C -> A	0.05	R92R (CGC -> CGA)	queH	Epoxyqueuosine reductase QueH
559	C7	68	4	40	0.0001	260.5	3.8	NA	TRUE	FALSE	RA	1	2,221,822	Nonsynonymous	C -> A	0.059	D58E (GAC -> GAA)	mhqR	HTH‑type transcriptional regulator MhqR
560	C7	71	4	40	0.0001	230.5	5.2	NA	TRUE	FALSE	RA	1	2,312,156	Nonsynonymous	C -> T	0.057	G328R (GGA -> AGA)	flp	Protein flp
561	C7	73	4	40	0.0001	276	3.7	NA	TRUE	FALSE	RA	1	2,314,099	Nonsynonymous	C -> A	0.055	P244Q (CCA -> CAA)	LNEJMEBC_02157	hypothetical protein
562	C7	72	4	40	0.0001	238.3	5.2	NA	TRUE	FALSE	RA	1	2,336,109	Nonsynonymous	C -> T	0.056	R181H (CGC -> CAC)	hlgB	Gamma‑hemolysin component B
563	C7	54	4	40	0.0001	195.5	4.2	NA	TRUE	FALSE	RA	1	2,343,135	Nonsynonymous	C -> A	0.074	A61D (GCT -> GAT)	gpmA_2	2,3‑bisphosphoglycerate‑dependent phosphoglycerate mutase
564	C7	72	6	40	0.0001	245.4	10.2	NA	TRUE	FALSE	RA	1	2,387,331	Nonsynonymous	C -> A	0.083	S26Y (TCT -> TAT)	LNEJMEBC_02223	Ferredoxin‑‑NADP reductase
565	C7	90	8	40	0.0001	290.6	9.3	NA	TRUE	FALSE	RA	1	2,415,033	Nonsynonymous	C -> A	0.077	Q154K (CAA -> AAA)	fni	Isopentenyl‑diphosphate delta‑isomerase
566	C7	55	4	40	0.0001	197.6	2.8	NA	TRUE	FALSE	RA	1	2,455,830	Intergenic	G -> T	0.072	intergenic (+204/-23)	LNEJMEBC_02287	hypothetical protein
567	C7	59	6	40	0.0001	204.1	9.9	NA	TRUE	FALSE	RA	1	2,471,420	Nonsynonymous	G -> T	0.102	Q123K (CAA -> AAA)	ureF	Urease accessory protein UreF
568	C7	73	4	40	0.0001	257.9	5.2	NA	TRUE	FALSE	RA	1	2,486,876	Nonsynonymous	G -> A	0.055	M25I (ATG -> ATA)	moeA	Molybdopterin molybdenumtransferase
569	C7	84	5	40	0.0001	312.1	4.2	NA	TRUE	FALSE	RA	1	2,501,330	Nonsynonymous	G -> T	0.052	M206I (ATG -> ATT)	LNEJMEBC_02335	hypothetical protein
570	C7	62	4	40	0.0001	212.9	6.1	NA	TRUE	FALSE	RA	1	2,508,554	Intergenic	C -> T	0.064	intergenic (-10/-347)	LNEJMEBC_02340	hypothetical protein
571	C7	59	4	40	0.0001	217.1	4	NA	TRUE	FALSE	RA	1	2,536,115	Nonsynonymous	C -> A	0.068	T15N (ACT -> AAT)	alsS	Acetolactate synthase
572	C7	62	4	40	0.0001	231.7	4	NA	TRUE	FALSE	RA	1	2,539,130	Nonsynonymous	C -> A	0.064	V53L (GTA -> TTA)	map_5	Protein map
573	C7	56	4	40	0.0001	206.2	4.7	NA	TRUE	FALSE	RA	1	2,550,516	Nonsynonymous	C -> A	0.071	A31D (GCT -> GAT)	lacD	Tagatose 1,6‑diphosphate aldolase
574	C7	67	5	24	0.004	235.7	2.9	NA	TRUE	FALSE	RA	1	2,570,661	Nonsynonymous	T -> C	0.07	L16P (CTT -> CCT)	fecD	Fe(3+) dicitrate transport system permease protein FecD
575	C7	65	4	40	0.0001	242.6	4.4	NA	TRUE	FALSE	RA	1	2,655,169	Nonsynonymous	G -> T	0.062	A414S (GCG -> TCG)	atpD	ATP synthase subunit beta
576	C7	65	4	40	0.0001	246.1	4.4	NA	TRUE	FALSE	RA	1	2,664,616	Nonsynonymous	G -> T	0.062	A228S (GCA -> TCA)	yidC	Membrane protein insertase YidC
577	C7	71	4	40	0.0001	264.7	3.7	NA	FALSE	FALSE	RA	1	2,692,863	Synonymous	G -> T	0.056	V366V (GTG -> GTT)	yhgF	Protein YhgF
578	C7	57	4	40	0.0001	207.7	10.1	NA	TRUE	FALSE	RA	1	2,740,138	Indel < 50 bp	DEL 1 bp	0.07	coding (518/1224 nt)	dapE	putative succinyl‑diaminopimelate desuccinylase
579	C8	50	4	40	0.0001	162.2	6	NA	TRUE	FALSE	RA	1	93,503	Nonsynonymous	C -> T	0.08	A211V (GCG -> GTG)	recX	Regulatory protein RecX
580	C8	57	6	40	0.0001	171.5	12.5	NA	TRUE	FALSE	RA	1	137,108	Nonsynonymous	G -> A	0.105	S222N (AGT -> AAT)	yhaM	3'‑5' exoribonuclease YhaM
581	C8	50	4	40	0.0001	175.7	7.6	NA	TRUE	FALSE	RA	1	171,425	Nonsynonymous	G -> C	0.08	D317H (GAT -> CAT)	LNEJMEBC_00199	putative type I restriction enzymeP M protein
582	C8	62	4	40	0.0001	229.6	4.1	NA	TRUE	FALSE	RA	1	295,017	Nonsynonymous	G -> T	0.064	G447C (GGT -> TGT)	pyk	Pyruvate kinase
583	C8	56	4	40	0.0001	205.3	4.3	repeat regions	FALSE	FALSE	RA	1	564,719	Nonsynonymous	G -> T	0.071	A2888S (GCA -> TCA)	ebh	Extracellular matrix-binding protein ebh
584	C8	71	4	40	0.0001	272.4	3.9	NA	TRUE	FALSE	RA	1	619,630	Nonsynonymous	C -> A	0.056	A259S (GCC -> TCC)	alr1_1	Alanine racemase 1
585	C8	47	4	40	0.0001	161.4	5.3	NA	TRUE	FALSE	RA	1	729,217	Nonsynonymous	G -> T	0.085	A12E (GCA -> GAA)	glpF	Glycerol uptake facilitator protein
586	C8	77	4	40	0.0001	244.1	5.8	NA	TRUE	FALSE	RA	1	894,688	Nonsynonymous	C -> T	0.052	V567I (GTC -> ATC)	frdA	Fumarate reductase flavoprotein subunit
587	C8	67	4	40	0.0001	251.5	4	NA	TRUE	FALSE	RA	1	992,094	Nonsynonymous	C -> A	0.06	Q246H (CAG -> CAT)	fmtA	Protein FmtA
588	C8	70	4	40	0.0001	267.8	3.9	NA	TRUE	FALSE	RA	1	1,012,079	Nonsense	G -> T	0.057	S138* (TCA -> TAA)	LNEJMEBC_00947	hypothetical protein
589	C8	71	6	40	0.0001	253.5	8.2	NA	TRUE	FALSE	RA	1	1,061,841	Nonsynonymous	G -> T	0.084	T52K (ACA -> AAA)	appA	Oligopeptide‑binding protein AppA
590	C8	71	4	40	0.0001	242	5.9	NA	FALSE	FALSE	RA	1	1,112,723	Synonymous	G -> A	0.056	V28V (GTG -> GTA)	mnhE1	Na(+)/H(+) antiporter subunit E1
591	C8	55	4	40	0.0001	201.9	2.9	NA	FALSE	FALSE	RA	1	1,240,654	Synonymous	G -> T	0.071	R157R (CGA -> AGA)	LNEJMEBC_01196	hypothetical protein
592	C8	61	4	32	0.0006	220.8	2.3	NA	FALSE	FALSE	RA	1	1,415,672	Synonymous	G -> T	0.065	V329V (GTG -> GTT)	rclA	putative pyridine nucleotide‑disulfide oxidoreductase RclA
593	C8	63	4	40	0.0001	204.4	5.6	NA	TRUE	FALSE	RA	1	1,620,230	Nonsynonymous	G -> A	0.064	P96L (CCA -> CTA)	LNEJMEBC_01547	hypothetical protein
594	C8	90	6	40	0.0001	336.7	9	NA	TRUE	FALSE	RA	1	1,722,283	Intergenic	C -> A	0.067	intergenic (-82/+121)	LNEJMEBC_01651	hypothetical protein
595	C8	77	5	40	0.0001	284.6	3.9	NA	TRUE	FALSE	RA	1	1,792,344	Nonsynonymous	G -> T	0.057	V332F (GTT -> TTT)	caiA	Crotonobetainyl‑CoA dehydrogenase
596	C8	71	4	40	0.0001	246.6	5.4	NA	TRUE	FALSE	RA	1	1,871,152	Nonsynonymous	G -> A	0.056	T3I (ACT -> ATT)	LNEJMEBC_01770	hypothetical protein
597	C8	78	4	40	0.0001	262.8	5.8	NA	TRUE	FALSE	RA	1	2,077,075	Nonsynonymous	A -> C	0.051	K75N (AAA -> AAC)	gtf2	Glycosyltransferase‑stabilizing protein Gtf2
598	C8	78	4	40	0.0001	276	5.2	NA	TRUE	FALSE	RA	1	2,276,579	Nonsynonymous	C -> T	0.051	V52I (GTA -> ATA)	abgT	p‑aminobenzoyl‑glutamate transport protein
599	C8	77	4	40	0.0001	280	3.7	NA	TRUE	FALSE	RA	1	2,355,560	Nonsynonymous	C -> A	0.052	T105N (ACT -> AAT)	ytmI	putative N‑acetyltransferase YtmI
600	C8	75	4	40	0.0001	287.1	4.4	NA	TRUE	FALSE	RA	1	2,576,643	Nonsynonymous	G -> T	0.053	M87I (ATG -> ATT)	sdrM	Multidrug efflux pump SdrM
601	C8	63	4	40	0.0001	203.2	5.6	NA	TRUE	FALSE	RA	1	2,675,589	Nonsynonymous	C -> T	0.064	G183S (GGC -> AGC)	kdpE	KDP operon transcriptional regulatory protein KdpE
602	C8	68	4	40	0.0001	236.9	4.1	NA	FALSE	FALSE	RA	1	2,707,280	Synonymous	G -> A	0.058	G241G (GGC -> GGT)	ilvC	Ketol‑acid reductoisomerase (NADP(+))
603	C8	56	5	40	0.0001	169	3.6	NA	TRUE	FALSE	RA	1	2,738,789	Nonsynonymous	C -> A	0.08	G67V (GGT -> GTT)	ktrB_2	Ktr system potassium uptake protein B
604	C9	53	4	32	0.0006	466.5	22.2	NA	TRUE	FALSE	RA	1	104,195	Nonsynonymous	C -> A	0.074	E110D (GAG -> GAT)	hemL2	Glutamate‑1‑semialdehyde 2,1‑aminomutase 2
605	C9	38	4	40	0.0001	188.5	2	NA	TRUE	FALSE	RA	1	132,743	Nonsynonymous	C -> A	0.105	A140E (GCA -> GAA)	cpdA_1	3',5'‑cyclic adenosine monophosphate phosphodiesterase CpdA
606	C9	35	4	40	0.0001	126	4.8	NA	FALSE	FALSE	RA	1	139,474	Intergenic	A -> G	0.114	intergenic (-244/+491)	LNEJMEBC_00158 / LNEJMEBC_00159	hypothetical protein/hypothetical protein
607	C9	72	4	40	0.0001	107.3	6	NA	FALSE	FALSE	RA	1	224,944	Synonymous	T -> C	0.055	T300T (ACT -> ACC)	murJ	Lipid II flippase MurJ
608	C9	31	4	40	0.0001	261.9	4.4	NA	FALSE	FALSE	RA	1	414,828	Synonymous	G -> T	0.129	L326L (CTG -> CTT)	mtaB	Threonylcarbamoyladenosine tRNA methylthiotransferase MtaB
609	C9	37	4	40	0.0001	85.6	5.9	NA	FALSE	FALSE	RA	1	534,944	Synonymous	A -> G	0.108	S57S (TCA -> TCG)	dnaD	DNA replication protein DnaD
610	C9	50	4	40	0.0001	118	5.7	repeat regions	FALSE	FALSE	RA	1	561,598	Synonymous	C -> T	0.08	D1847D (GAC -> GAT)	ebh	Extracellular matrix-binding protein ebh
611	C9	37	4	40	0.0001	157.6	5.9	NA	TRUE	FALSE	RA	1	589,745	Intergenic	C -> A	0.108	intergenic (-50/-401)	LNEJMEBC_00557	hypothetical protein
612	C9	41	4	40	0.0001	121.6	5.6	NA	TRUE	FALSE	RA	1	591,971	Nonsynonymous	G -> T	0.097	A133S (GCA -> TCA)	LNEJMEBC_00560	hypothetical protein
613	C9	41	4	40	0.0001	139.1	5.4	NA	FALSE	FALSE	RA	1	729,762	Synonymous	C -> A	0.096	A166A (GCG -> GCT)	glpP	Glycerol uptake operon antiterminator regulatory protein
614	C9	51	4	40	0.0001	141.7	3.3	NA	TRUE	FALSE	RA	1	758,148	Nonsynonymous	G -> T	0.078	T451N (ACC -> AAC)	pnp_1	Polyribonucleotide nucleotidyltransferase
615	C9	42	6	40	0.0001	184.1	4.2	NA	TRUE	FALSE	RA	1	776,847	Nonsense	C -> A	0.143	E88* (GAA -> TAA)	uppS	Isoprenyl transferase
616	C9	62	4	40	0.0001	122.1	11.8	NA	TRUE	FALSE	RA	1	844,512	Nonsynonymous	C -> A	0.064	G203C (GGT -> TGT)	pyrC	Dihydroorotase
617	C9	35	4	40	0.0001	222.8	3.9	NA	TRUE	FALSE	RA	1	858,682	Intergenic	C -> T	0.115	intergenic (-20/+240)	LNEJMEBC_00801	Polyphenol oxidase
618	C9	43	4	40	0.0001	93.7	7	NA	TRUE	FALSE	RA	1	939,716	Intergenic	C -> A	0.093	intergenic (-124/-33)	suhB / LNEJMEBC_00881	Inositol‑1‑monophosphatase/hypothetical protein
619	C9	44	4	40	0.0001	144.1	5.3	NA	TRUE	FALSE	RA	1	946,291	Nonsynonymous	C -> A	0.091	A57S (GCA -> TCA)	potB	Spermidine/putrescine transport system permease protein PotB
620	C9	33	4	40	0.0001	147.8	5.3	NA	TRUE	FALSE	RA	1	955,680	Nonsynonymous	G -> C	0.121	T70R (ACA -> AGA)	LNEJMEBC_00896	hypothetical protein
621	C9	51	4	40	0.0001	106	8.4	NA	TRUE	FALSE	RA	1	984,126	Nonsynonymous	A -> T	0.078	F26Y (TTT -> TAT)	purE	N5‑carboxyaminoimidazole ribonucleotide mutase
622	C9	41	4	40	0.0001	175.4	9.6	NA	TRUE	FALSE	RA	1	1,252,001	Nonsynonymous	C -> A	0.097	G157C (GGT -> TGT)	prfB	Peptide chain release factor 2
623	C9	50	4	40	0.0001	137.6	4.6	NA	TRUE	FALSE	RA	1	1,259,945	Nonsynonymous	G -> T	0.08	A115S (GCC -> TCC)	LNEJMEBC_01211	hypothetical protein
624	C9	40	4	40	0.0001	180.1	4.3	NA	TRUE	FALSE	RA	1	1,325,970	Intergenic	G -> C	0.1	intergenic (-214/-13)	mgrA	HTH‑type transcriptional regulator MgrA
625	C9	41	6	40	0.0001	133.2	7.6	NA	TRUE	FALSE	RA	1	1,327,353	Nonsynonymous	C -> A	0.147	A292S (GCG -> TCG)	LNEJMEBC_01273	Putative multidrug export ATP‑binding/permease protein
626	C9	53	6	40	0.0001	119.1	11.9	NA	FALSE	FALSE	RA	1	1,399,159	Synonymous	G -> A	0.114	S31S (AGC -> AGT)	LNEJMEBC_01345	putative ABC transporter permease protein
627	C9	67	4	40	0.0001	148.8	13.2	NA	TRUE	FALSE	RA	1	1,464,822	Nonsynonymous	C -> A	0.06	D19Y (GAT -> TAT)	hchA	Protein/nucleic acid deglycase HchA
628	C9	65	7	40	0.0001	253	3.7	NA	FALSE	FALSE	RA	1	1,515,786	Intergenic	G -> T	0.101	intergenic (-291/+269)	LNEJMEBC_01453 / lysS	5S ribosomal RNA (partial)/Lysine‑‑tRNA ligase
629	C9	64	4	40	0.0001	220.2	10.1	NA	FALSE	FALSE	RA	1	1,516,748	Synonymous	A -> C	0.054	P265P (CCT -> CCG)	lysS	Lysine‑‑tRNA ligase
630	C9	59	4	40	0.0001	213.7	3.1	NA	TRUE	FALSE	RA	1	1,645,943	Nonsynonymous	G -> T	0.067	E41D (GAG -> GAT)	LNEJMEBC_01574	hypothetical protein
631	C9	78	4	40	0.0001	220.6	3.1	NA	TRUE	FALSE	RA	1	1,652,318	Nonsynonymous	G -> A	0.051	P304S (CCT -> TCT)	ychF	Ribosome‑binding ATPase YchF
632	C9	60	4	40	0.0001	267.8	5.5	NA	TRUE	FALSE	RA	1	1,658,798	Nonsense	G -> T	0.067	G186* (GGA -> TGA)	yitJ	Bifunctional homocysteine S‑methyltransferase/5,10‑methylenetetrahydrofolate reductase
633	C9	73	4	40	0.0001	223.3	4.7	NA	TRUE	FALSE	RA	1	1,799,741	Nonsynonymous	C -> A	0.055	G503C (GGT -> TGT)	LNEJMEBC_01716	hypothetical protein
634	C9	43	4	40	0.0001	280.7	4.3	NA	TRUE	FALSE	RA	1	1,832,641	Nonsynonymous	C -> A	0.093	G435C (GGT -> TGT)	LNEJMEBC_01744	hypothetical protein
635	C9	45	4	40	0.0001	145.6	5.3	NA	FALSE	FALSE	RA	1	1,839,538	Synonymous	T -> C	0.089	T499T (ACA -> ACG)	hsdR	Type‑1 restriction enzyme R protein
636	C9	66	6	40	0.0001	149.4	5.5	NA	TRUE	FALSE	RA	1	1,871,698	Nonsynonymous	G -> T	0.09	A78D (GCT -> GAT)	ssuC	Putative aliphatic sulfonates transport permease protein SsuC
637	C9	72	4	40	0.0001	233.4	8.1	NA	FALSE	FALSE	RA	1	1,982,663	Synonymous	C -> A	0.055	T132T (ACG -> ACT)	walR	Transcriptional regulatory protein WalR
638	C9	68	4	40	0.0001	277.3	3.6	NA	FALSE	FALSE	RA	1	2,206,606	Intergenic	G -> T	0.059	intergenic (+65/-315)	glcB / LNEJMEBC_02058	PTS system glucoside‑specific EIICBA component/hypothetical protein
639	C9	48	6	40	0.0001	245.6	3.7	NA	TRUE	FALSE	RA	1	2,235,824	Intergenic	G -> T	0.125	intergenic (+19/-146)	LNEJMEBC_02089	hypothetical protein
640	C9	51	6	40	0.0001	150.3	10.6	NA	FALSE	FALSE	RA	1	2,278,772	Intergenic	G -> A	0.118	intergenic (+120/-570)	LNEJMEBC_02126 / dapF	hypothetical protein/Diaminopimelate epimerase
641	C9	70	4	40	0.0001	135.5	12.6	NA	TRUE	FALSE	RA	1	2,289,948	Nonsynonymous	G -> T	0.057	V15F (GTT -> TTT)	LNEJMEBC_02137	hypothetical protein
642	C9	62	6	40	0.0001	258.4	3.7	NA	TRUE	FALSE	RA	1	2,552,551	Nonsynonymous	G -> A	0.097	G270R (GGA -> AGA)	lacE	PTS system lactose‑specific EIICB component
643	C9	59	6	40	0.0001	189	12.7	NA	TRUE	FALSE	RA	1	2,574,103	Nonsynonymous	G -> A	0.102	V116M (GTG -> ATG)	ydjM	Inner membrane protein YdjM
644	C9	40	4	40	0.0001	171.2	12.9	NA	FALSE	FALSE	RA	1	2,622,060	Intergenic	G -> T	0.1	intergenic (+45/-234)	deoC2 / pdp	Deoxyribose‑phosphate aldolase 2/Pyrimidine‑nucleoside phosphorylase
645	C9	45	45	40	0.0001	135.5	5.4	tandem repeat	FALSE	FALSE	RA	1	2,640,683	Intergenic	T -> C	1	intergenic (+80/-267)	rpmE2 / tdk	50S ribosomal protein L31 type B/Thymidine kinase
646	C9	58	4	40	0.0001	173.1	NA	NA	FALSE	FALSE	RA	1	2,709,335	Synonymous	A -> T	0.069	P276P (CCT -> CCA)	ilvB	Acetolactate synthase large subunit
647	C9	60	4	40	0.0001	199.2	9.4	NA	TRUE	FALSE	RA	1	2,748,958	Nonsynonymous	G -> T	0.067	A64S (GCA -> TCA)	LNEJMEBC_02576	hypothetical protein
648	C10	41	5	40	0.0001	128.4	7.5	NA	TRUE	FALSE	RA	1	74,025	Nonsynonymous	T -> C	0.122	L276P (CTA -> CCA)	dinB	DNA polymerase IV
649	C10	49	4	40	0.0001	178.1	4.9	NA	TRUE	FALSE	RA	1	175,103	Intergenic	G -> T	0.082	intergenic (+216/-135)	LNEJMEBC_00203	IS3 family transposase ISClsp1
650	C10	34	4	40	0.0001	108.2	5	NA	TRUE	FALSE	RA	1	212,978	Nonsynonymous	G -> T	0.118	W121L (TGG -> TTG)	leuS	Leucine‑‑tRNA ligase
651	C10	45	4	40	0.0001	156.3	4.5	NA	FALSE	FALSE	RA	1	317,612	Intergenic	G -> T	0.089	intergenic (+23/-173)	lysP_1 / infC	Lysine‑specific permease/Translation initiation factor IF‑3
652	C10	44	4	40	0.0001	147.7	4.6	NA	TRUE	FALSE	RA	1	341,214	Nonsynonymous	G -> T	0.091	S277I (AGC -> ATC)	mreC	Cell shape‑determining protein MreC
653	C10	45	4	40	0.0001	152.9	5.1	NA	TRUE	FALSE	RA	1	352,178	Nonsynonymous	G -> T	0.089	D89Y (GAT -> TAT)	LNEJMEBC_00354	hypothetical protein
654	C10	52	6	40	0.0001	167.1	10.2	NA	TRUE	FALSE	RA	1	352,667	Nonsynonymous	C -> A	0.116	P252T (CCG -> ACG)	LNEJMEBC_00354	hypothetical protein
655	C10	37	4	40	0.0001	123.7	5.4	NA	TRUE	FALSE	RA	1	353,053	Nonsynonymous	G -> T	0.108	E380D (GAG -> GAT)	LNEJMEBC_00354	hypothetical protein
656	C10	28	4	40	0.0001	80.3	6	NA	TRUE	FALSE	RA	1	407,301	Intergenic	G -> T	0.143	intergenic (+65/-36)	hrcA	Heat‑inducible transcription repressor HrcA
657	C10	NA	NA	NA	NA	NA	NA	low position-hash score	FALSE	FALSE	JC	1	420,025	Indel < 50 bp	DEL 3 bp	0.085	coding (459/468 nt)	ybeY	Endoribonuclease YbeY
658	C10	NA	NA	NA	NA	NA	NA	low position-hash score	FALSE	FALSE	JC	1	444,574	Indel < 50 bp	+GT	0.167	coding (461/1071 nt)	LNEJMEBC_00445	hypothetical protein
659	C10	40	4	40	0.0001	126	5.3	NA	FALSE	FALSE	RA	1	650,270	Synonymous	G -> T	0.1	A83A (GCC -> GCA)	trpC	Indole‑3‑glycerol phosphate synthase
660	C10	56	4	40	0.0001	199.1	4.1	NA	FALSE	FALSE	RA	1	891,591	Intergenic	G -> T	0.071	intergenic (-406/+83)	LNEJMEBC_00836 / LNEJMEBC_00837	hypothetical protein/hypothetical protein
661	C10	43	4	40	0.0001	148.9	4.6	NA	TRUE	FALSE	RA	1	898,055	Nonsynonymous	G -> T	0.093	A368D (GCT -> GAT)	uvrC	UvrABC system protein C
662	C10	28	4	40	0.0001	70.4	7.5	NA	FALSE	FALSE	RA	1	909,926	Synonymous	C -> T	0.143	A58A (GCG -> GCA)	pheS	Phenylalanine‑‑tRNA ligase alpha subunit
663	C10	42	5	40	0.0001	131.2	5	NA	TRUE	FALSE	RA	1	951,249	Nonsynonymous	G -> T	0.109	F121L (TTC -> TTA)	pdhD	Dihydrolipoyl dehydrogenase
664	C10	41	4	40	0.0001	125.5	6.8	NA	FALSE	FALSE	RA	1	989,022	Synonymous	C -> T	0.098	G264G (GGC -> GGT)	qoxB	putative quinol oxidase subunit 1
665	C10	52	4	40	0.0001	184	4.8	NA	TRUE	FALSE	RA	1	1,049,054	Nonsynonymous	C -> A	0.077	L24I (CTT -> ATT)	yjbI	Group 2 truncated hemoglobin YjbI
666	C10	71	4	40	0.0001	247.6	5.1	NA	TRUE	FALSE	RA	1	1,129,835	Nonsynonymous	C -> T	0.056	M60I (ATG -> ATA)	yutF	Acid sugar phosphatase
667	C10	42	4	40	0.0001	145.6	5.2	NA	TRUE	FALSE	RA	1	1,266,134	Nonsense	C -> A	0.095	G247* (GGA -> TGA)	garK_1	Glycerate 2‑kinase
668	C10	59	4	40	0.0001	200.4	5.5	NA	TRUE	FALSE	RA	1	1,300,988	Nonsynonymous	C -> T	0.068	A56V (GCA -> GTA)	queC	7‑cyano‑7‑deazaguanine synthase
669	C10	47	4	40	0.0001	150.2	5	NA	TRUE	FALSE	RA	1	1,393,470	Intergenic	C -> A	0.085	intergenic (+814/-134)	sarA	Transcriptional regulator SarA
670	C10	62	4	40	0.0001	226.1	3.9	NA	TRUE	FALSE	RA	1	1,440,797	Nonsynonymous	C -> A	0.064	P33Q (CCA -> CAA)	gtf1_1	Glycosyltransferase Gtf1
671	C10	64	4	40	0.0001	202.6	4.6	NA	TRUE	FALSE	RA	1	1,608,841	Nonsynonymous	G -> A	0.063	P439L (CCG -> CTG)	LNEJMEBC_01538	hypothetical protein
672	C10	58	4	40	0.0001	194.4	5.5	NA	TRUE	FALSE	RA	1	1,666,905	Nonsynonymous	G -> A	0.069	T51I (ACT -> ATT)	LNEJMEBC_01594	hypothetical protein
673	C10	70	4	40	0.0001	265.9	3.5	NA	TRUE	FALSE	RA	1	1,793,814	Nonsynonymous	C -> A	0.057	P356H (CCT -> CAT)	fadN	putative 3‑hydroxyacyl‑CoA dehydrogenase
674	C10	62	6	40	0.0001	193.1	11.9	NA	TRUE	FALSE	RA	1	1,835,256	Nonsynonymous	G -> A	0.097	T111I (ACA -> ATA)	macB	Macrolide export ATP‑binding/permease protein MacB
675	C10	66	6	40	0.0001	221	9.5	NA	TRUE	FALSE	RA	1	1,837,204	Nonsynonymous	C -> A	0.091	R57L (CGT -> CTT)	LNEJMEBC_01748	hypothetical protein
676	C10	66	4	40	0.0001	249.3	4.4	NA	TRUE	FALSE	RA	1	1,858,758	Nonsynonymous	C -> A	0.061	G108C (GGT -> TGT)	LNEJMEBC_01765	hypothetical protein
677	C10	61	4	40	0.0001	227.3	11.5	NA	TRUE	FALSE	RA	1	1,869,526	Indel < 50 bp	DEL 1 bp	0.066	intergenic (-1/+23)	LNEJMEBC_01768	Formate dehydrogenase
678	C10	72	6	40	0.0001	260.4	9.3	NA	TRUE	FALSE	RA	1	1,888,884	Nonsynonymous	C -> A	0.083	D349Y (GAC -> TAC)	wbpI	UDP‑2,3‑diacetamido‑2,3‑dideoxy‑D‑glucuronate 2‑epimerase
679	C10	63	4	40	0.0001	208.1	6	NA	FALSE	FALSE	RA	1	1,970,840	Intergenic	G -> A	0.064	intergenic (+250/+694)	LNEJMEBC_01855 / LNEJMEBC_01856	hypothetical protein/hypothetical protein
680	C10	67	5	40	0.0001	234.2	4	NA	TRUE	FALSE	RA	1	2,001,967	Nonsynonymous	G -> T	0.066	T331K (ACA -> AAA)	gyrB	DNA gyrase subunit B
681	C10	64	4	40	0.0001	243	3.9	NA	TRUE	FALSE	RA	1	2,034,693	Nonsynonymous	G -> T	0.062	M275I (ATG -> ATT)	ykoD_2	Putative HMP/thiamine import ATP‑binding protein YkoD
682	C10	68	4	40	0.0001	259	4.3	NA	TRUE	FALSE	RA	1	2,095,964	Intergenic	G -> T	0.059	intergenic (+344/-3)	arcA	Arginine deiminase
683	C10	68	4	40	0.0001	242	4.6	NA	FALSE	FALSE	RA	1	2,137,592	Synonymous	A -> G	0.059	H290H (CAT -> CAC)	yhdG	putative amino acid permease YhdG
684	C10	51	4	40	0.0001	183.6	4.9	NA	FALSE	FALSE	RA	1	2,138,670	Intergenic	G -> T	0.078	intergenic (-209/-477)	yhdG / ldhB	putative amino acid permease YhdG/L‑lactate dehydrogenase 2
685	C10	58	4	40	0.0001	190.1	5.5	NA	FALSE	FALSE	RA	1	2,245,916	Synonymous	G -> A	0.069	V344V (GTG -> GTA)	fnbA_2	Fibronectin‑binding protein A
686	C10	71	4	40	0.0001	273.8	4.2	NA	TRUE	FALSE	RA	1	2,257,042	Nonsense	G -> T	0.056	C12* (TGC -> TGA)	LNEJMEBC_02102	hypothetical protein
687	C10	65	4	40	0.0001	241.4	4.4	NA	TRUE	FALSE	RA	1	2,332,745	Nonsynonymous	G -> T	0.061	A138S (GCA -> TCA)	bioB	Biotin synthase
688	C10	60	4	40	0.0001	222.4	4	NA	TRUE	FALSE	RA	1	2,345,898	Nonsynonymous	C -> A	0.067	D89E (GAC -> GAA)	LNEJMEBC_02183	putative amino‑acid ABC transporter‑binding protein
689	C10	69	4	40	0.0001	240.5	5.8	NA	TRUE	FALSE	RA	1	2,348,132	Nonsynonymous	G -> A	0.058	A352V (GCT -> GTT)	femA_3	Aminoacyltransferase FemA
690	C10	62	4	40	0.0001	230.7	3.9	NA	TRUE	FALSE	RA	1	2,382,476	Nonsynonymous	G -> T	0.064	G224C (GGT -> TGT)	treP_2	PTS system trehalose‑specific EIIBC component
691	C10	57	4	40	0.0001	211.6	4.6	NA	TRUE	FALSE	RA	1	2,396,627	Nonsynonymous	G -> T	0.07	L365F (TTG -> TTT)	mqo1	putative malate:quinone oxidoreductase 1
692	C10	72	4	40	0.0001	252.2	5.1	NA	FALSE	FALSE	RA	1	2,462,794	Synonymous	C -> T	0.056	G161G (GGC -> GGT)	mleN_2	Malate‑2H(+)/Na(+)‑lactate antiporter
693	C10	64	4	40	0.0001	223.6	5.3	NA	TRUE	FALSE	RA	1	2,517,577	Nonsynonymous	G -> A	0.062	D39N (GAT -> AAT)	rpmD	50S ribosomal protein L30
694	C10	44	4	32	0.0006	143.3	2	NA	TRUE	FALSE	RA	1	2,518,901	Nonsynonymous	C -> T	0.083	A268V (GCC -> GTC)	secY_2	Protein translocase subunit SecY
695	C10	67	4	40	0.0001	235.5	2.6	NA	TRUE	FALSE	RA	1	2,522,412	Nonsynonymous	G -> A	0.059	G309E (GGA -> GAA)	rpoA	DNA‑directed RNA polymerase subunit alpha
696	C11	50	4	40	0.0001	173.2	4.4	NA	FALSE	FALSE	RA	1	29,942	Intergenic	G -> T	0.08	intergenic (-166/-375)	hisC_1 / LNEJMEBC_00031	Histidinol‑phosphate aminotransferase/hypothetical protein
697	C11	68	4	40	0.0001	259.1	2.5	NA	TRUE	FALSE	RA	1	43,696	Nonsynonymous	G -> T	0.058	T63K (ACG -> AAG)	ppaC	putative manganese‑dependent inorganic pyrophosphatase
698	C11	77	4	40	0.0001	273.5	5	NA	TRUE	FALSE	RA	1	119,478	Nonsynonymous	C -> T	0.052	T399M (ACG -> ATG)	mltF	Membrane‑bound lytic murein transglycosylase F
699	C11	63	6	40	0.0001	215.5	9.8	NA	TRUE	FALSE	RA	1	127,627	Nonsynonymous	C -> A	0.095	A175E (GCA -> GAA)	LNEJMEBC_00149	hypothetical protein
700	C11	52	4	40	0.0001	143	5.8	NA	FALSE	FALSE	RA	1	157,520	Intergenic	C -> T	0.077	intergenic (-487/+347)	LNEJMEBC_00185 / LNEJMEBC_00186	hypothetical protein/hypothetical protein
701	C11	59	4	40	0.0001	221.6	4.6	NA	TRUE	FALSE	RA	1	206,768	Nonsynonymous	C -> A	0.068	D201Y (GAT -> TAT)	putB	Proline dehydrogenase 2
702	C11	54	6	40	0.0001	147.9	13	NA	TRUE	FALSE	RA	1	207,638	Nonsynonymous	G -> A	0.111	V13I (GTC -> ATC)	ytpA	Phospholipase YtpA
703	C11	70	4	40	0.0001	269.6	4.3	NA	TRUE	FALSE	RA	1	269,262	Nonsense	C -> A	0.057	G74* (GGA -> TGA)	msrC	Free methionine‑R‑sulfoxide reductase
704	C11	60	4	40	0.0001	222.7	4.1	NA	TRUE	FALSE	RA	1	347,628	Nonsynonymous	C -> A	0.067	T313N (ACT -> AAT)	queA	S‑adenosylmethionine:tRNA ribosyltransferase‑isomerase
705	C11	68	4	40	0.0001	240.8	2.5	NA	TRUE	FALSE	RA	1	361,202	Nonsynonymous	A -> G	0.054	K181R (AAA -> AGA)	hisS	Histidine‑‑tRNA ligase
706	C11	58	4	40	0.0001	196.6	5.1	NA	FALSE	FALSE	RA	1	364,573	Synonymous	T -> C	0.069	L136L (CTT -> CTC)	LNEJMEBC_00362	hypothetical protein
707	C11	52	52	40	0.0001	198.4	NA	tandem repeat	FALSE	FALSE	RA	1	396,807	Synonymous	T -> C	1	D153D (GAT -> GAC)	nadD	putative nicotinate‑nucleotide adenylyltransferase
708	C11	42	4	40	0.0001	122.8	6.2	NA	TRUE	FALSE	RA	1	524,187	Nonsynonymous	G -> A	0.096	E65K (GAA -> AAA)	LNEJMEBC_00527	hypothetical protein
709	C11	79	4	40	0.0001	279.5	5	NA	TRUE	FALSE	RA	1	554,725	Nonsynonymous	G -> A	0.051	V153I (GTT -> ATT)	norB_1	Quinolone resistance protein NorB
710	C11	67	4	40	0.0001	240.7	4.8	repeat regions	FALSE	FALSE	RA	1	563,050	Synonymous	T -> C	0.06	T2331T (ACT -> ACC)	ebh	Extracellular matrix-binding protein ebh
711	C11	60	4	40	0.0001	200.2	6	repeat regions	FALSE	FALSE	RA	1	577,614	Nonsynonymous	C -> T	0.067	A7186V (GCG -> GTG)	ebh	Extracellular matrix-binding protein ebh
712	C11	47	4	40	0.0001	153	4.5	NA	TRUE	FALSE	RA	1	710,424	Intergenic	G -> T	0.086	intergenic (-258/-12)	ltaE	Low specificity L‑threonine aldolase
713	C11	54	4	40	0.0001	177.7	6.1	NA	FALSE	FALSE	RA	1	738,925	Synonymous	C -> T	0.074	G36G (GGG -> GGA)	LNEJMEBC_00697	hypothetical protein
714	C11	62	4	40	0.0001	226.2	4.6	NA	TRUE	FALSE	RA	1	752,032	Nonsynonymous	G -> T	0.064	P31T (CCT -> ACT)	LNEJMEBC_00709	hypothetical protein
715	C11	63	6	40	0.0001	198.6	10.6	NA	TRUE	FALSE	RA	1	796,781	Intergenic	G -> A	0.095	intergenic (-355/-46)	LNEJMEBC_00745	hypothetical protein
716	C11	55	4	40	0.0001	202.3	3.2	NA	TRUE	FALSE	RA	1	815,410	Nonsynonymous	G -> T	0.072	P153T (CCA -> ACA)	recG	ATP‑dependent DNA helicase RecG
717	C11	65	4	40	0.0001	248.3	2.6	NA	TRUE	FALSE	RA	1	821,714	Nonsynonymous	G -> T	0.06	P594T (CCA -> ACA)	prkC	Serine/threonine‑protein kinase PrkC
718	C11	72	4	40	0.0001	278.5	3.5	NA	TRUE	FALSE	RA	1	870,753	Nonsynonymous	C -> A	0.055	R202I (AGA -> ATA)	bshC	Putative cysteine ligase BshC
719	C11	74	4	40	0.0001	279	4.2	NA	TRUE	FALSE	RA	1	953,086	Nonsynonymous	G -> T	0.054	T297K (ACA -> AAA)	pdhB	Pyruvate dehydrogenase E1 component subunit beta
720	C11	57	4	40	0.0001	184.6	6.1	NA	TRUE	FALSE	RA	1	953,927	Nonsynonymous	C -> T	0.071	E17K (GAA -> AAA)	pdhB	Pyruvate dehydrogenase E1 component subunit beta
721	C11	48	4	40	0.0001	169.1	5.4	NA	TRUE	FALSE	RA	1	1,017,793	Nonsynonymous	A -> G	0.083	F265L (TTC -> CTC)	LNEJMEBC_00955	hypothetical protein
722	C11	45	6	40	0.0001	139.6	11.5	NA	TRUE	FALSE	RA	1	1,033,844	Intergenic	C -> A	0.133	intergenic (-413/-20)	ugtP	Processive diacylglycerol beta‑glucosyltransferase
723	C11	60	4	40	0.0001	220.7	4.6	NA	TRUE	FALSE	RA	1	1,057,992	Nonsynonymous	C -> A	0.067	E92D (GAG -> GAT)	gsiC	Glutathione transport system permease protein GsiC
724	C11	64	62	40	0.0001	250	-1.2	tandem repeat	FALSE	FALSE	RA	1	1,067,855	Nonsynonymous	T -> C	1	I18V (ATT -> GTT)	oppB	Oligopeptide transport system permease protein OppB
725	C11	76	4	40	0.0001	288.2	4.2	NA	TRUE	FALSE	RA	1	1,068,619	Nonsynonymous	C -> A	0.053	G401C (GGT -> TGT)	fabF	3‑oxoacyl‑[acyl‑carrier‑protein] synthase 2
726	C11	70	4	40	0.0001	244.7	5.7	NA	TRUE	FALSE	RA	1	1,103,604	Nonsynonymous	C -> T	0.057	G207R (GGA -> AGA)	rocD2_1	Ornithine aminotransferase 2
727	C11	61	4	40	0.0001	227.3	4.6	NA	TRUE	FALSE	RA	1	1,107,083	Nonsynonymous	G -> T	0.066	P108T (CCT -> ACT)	LNEJMEBC_01032	Putative peptidyl‑prolyl cis‑trans isomerase
728	C11	86	6	40	0.0001	285	11.1	NA	TRUE	FALSE	RA	1	1,111,877	Nonsynonymous	G -> A	0.07	A246T (GCA -> ACA)	mnhD1_1	Na(+)/H(+) antiporter subunit D1
729	C11	66	4	40	0.0001	249.2	3.9	NA	TRUE	FALSE	RA	1	1,165,135	Nonsynonymous	C -> A	0.061	D146Y (GAT -> TAT)	LNEJMEBC_01095	hypothetical protein
730	C11	82	6	40	0.0001	287.5	18.6	NA	TRUE	FALSE	RA	1	1,185,434	Indel < 50 bp	DEL 1 bp	0.073	coding (1073/1242 nt)	csd	putative cysteine desulfurase
731	C11	54	4	40	0.0001	168.5	3.1	NA	FALSE	FALSE	RA	1	1,217,263	Intergenic	G -> A	0.067	intergenic (+161/+1161)	LNEJMEBC_01174 / smpB	hypothetical protein/SsrA‑binding protein
732	C11	95	6	40	0.0001	359.6	7.9	NA	TRUE	FALSE	RA	1	1,311,634	Intergenic	C -> A	0.063	intergenic (-72/+236)	nagA	N‑acetylglucosamine‑6‑phosphate deacetylase
733	C11	75	4	40	0.0001	290	3.7	NA	FALSE	FALSE	RA	1	1,313,514	Synonymous	C -> A	0.053	A105A (GCG -> GCT)	fruA	PTS system fructose‑specific EIIABC component
734	C11	76	27	40	0.0001	82.6	98.4	NA	TRUE	FALSE	RA	1	1,326,194	Nonsynonymous	C -> G	0.364	P71R (CCA -> CGA)	mgrA	HTH‑type transcriptional regulator MgrA
735	C11	72	4	40	0.0001	262.6	3	NA	FALSE	FALSE	RA	1	1,380,878	Synonymous	T -> C	0.055	P234P (CCT -> CCC)	mntA	Manganese‑binding lipoprotein MntA
736	C11	61	4	40	0.0001	229.4	2.7	NA	TRUE	FALSE	RA	1	1,431,641	Nonsynonymous	C -> A	0.064	M449I (ATG -> ATT)	menE_2	2‑succinylbenzoate‑‑CoA ligase
737	C11	80	5	40	0.0001	279.4	5.5	NA	TRUE	FALSE	RA	1	1,464,545	Nonsense	C -> T	0.059	W111* (TGG -> TAG)	hchA	Protein/nucleic acid deglycase HchA
738	C11	61	6	40	0.0001	209	10.7	NA	TRUE	FALSE	RA	1	1,467,596	Nonsynonymous	G -> T	0.098	D365Y (GAT -> TAT)	yxeP_2	putative hydrolase YxeP
739	C11	67	66	40	0.0001	251.6	-6.4	tandem repeat	FALSE	FALSE	RA	1	1,525,055	Nonsynonymous	A -> G	1	I424T (ATA -> ACA)	tilS	tRNA(Ile)‑lysidine synthase
740	C11	98	6	40	0.0001	366.7	8.6	NA	FALSE	FALSE	RA	1	1,525,978	Synonymous	C -> A	0.061	T116T (ACG -> ACT)	tilS	tRNA(Ile)‑lysidine synthase
741	C11	67	4	40	0.0001	257.7	4.4	NA	TRUE	FALSE	RA	1	1,599,904	Nonsynonymous	C -> A	0.06	V139F (GTT -> TTT)	lpl2_1	putative lipoprotein
742	C11	67	4	40	0.0001	231.5	5.7	NA	TRUE	FALSE	RA	1	1,615,603	Nonsynonymous	C -> T	0.06	S138N (AGT -> AAT)	LNEJMEBC_01543	hypothetical protein
743	C11	70	4	40	0.0001	257.8	3.8	NA	TRUE	FALSE	RA	1	1,634,928	Intergenic	G -> T	0.057	intergenic (+134/-9)	LNEJMEBC_01562	hypothetical protein
744	C11	72	4	40	0.0001	261.4	4.3	NA	FALSE	FALSE	RA	1	1,637,266	Intergenic	C -> A	0.056	intergenic (+593/-385)	LNEJMEBC_01563 / tcyP	hypothetical protein/L‑cystine uptake protein TcyP
745	C11	63	4	40	0.0001	217.1	2.6	NA	TRUE	FALSE	RA	1	1,664,788	Intergenic	G -> A	0.059	intergenic (-420/-119)	LNEJMEBC_01593	hypothetical protein
746	C11	79	4	40	0.0001	297.3	3.6	NA	TRUE	FALSE	RA	1	1,724,384	Nonsynonymous	C -> A	0.051	G126C (GGT -> TGT)	essD	ESAT‑6 secretion machinery protein EssD
747	C11	66	4	40	0.0001	246.3	3.9	NA	TRUE	FALSE	RA	1	1,725,565	Nonsynonymous	C -> A	0.061	A64S (GCT -> TCT)	LNEJMEBC_01655	hypothetical protein
748	C11	76	4	40	0.0001	285.5	4.2	NA	TRUE	FALSE	RA	1	1,734,572	Nonsynonymous	C -> A	0.053	A481S (GCA -> TCA)	esaA	ESAT‑6 secretion accessory factor EsaA
749	C11	61	4	40	0.0001	211.4	4	NA	TRUE	FALSE	RA	1	1,888,323	Nonsynonymous	T -> C	0.065	E160G (GAG -> GGG)	dapH_3	2,3,4,5‑tetrahydropyridine‑2,6‑dicarboxylate N‑acetyltransferase
750	C11	68	4	40	0.0001	252.3	2.5	NA	TRUE	FALSE	RA	1	1,917,387	Nonsynonymous	G -> T	0.058	Q317K (CAA -> AAA)	LNEJMEBC_01813	hypothetical protein
751	C11	96	6	40	0.0001	328.1	11.4	NA	FALSE	FALSE	RA	1	2,014,093	Intergenic	C -> T	0.063	intergenic (+195/-256)	noc / LNEJMEBC_01889	Nucleoid occlusion protein/hypothetical protein
752	C11	100	6	40	0.0001	379.2	8.5	NA	TRUE	FALSE	RA	1	2,032,959	Nonsynonymous	G -> T	0.06	W192L (TGG -> TTG)	salL	Adenosyl‑chloride synthase
753	C11	62	5	40	0.0001	219.4	2.3	NA	FALSE	FALSE	RA	1	2,045,837	Intergenic	C -> A	0.062	intergenic (+411/-679)	hisI / lipA_2	Histidine biosynthesis bifunctional protein HisIE/Lipase 1
754	C11	74	4	40	0.0001	266.1	6.9	NA	FALSE	FALSE	RA	1	2,165,380	Intergenic	G -> C	0.054	intergenic (-169/-223)	LNEJMEBC_02024 / LNEJMEBC_02025	hypothetical protein/hypothetical protein
755	C11	53	4	40	0.0001	191.7	4.8	NA	FALSE	FALSE	RA	1	2,227,552	Intergenic	G -> T	0.075	intergenic (-318/+55)	fbp / LNEJMEBC_02082	Fructose‑1,6‑bisphosphatase class 3/hypothetical protein
756	C11	65	4	40	0.0001	241.8	4.5	NA	TRUE	FALSE	RA	1	2,322,416	Nonsynonymous	C -> A	0.061	G94C (GGT -> TGT)	bcr_1	Bicyclomycin resistance protein
757	C11	73	4	40	0.0001	280.3	4.3	NA	FALSE	FALSE	RA	1	2,338,013	Intergenic	C -> A	0.055	intergenic (-414/+153)	hlgC / hlgA	Gamma‑hemolysin component C/Gamma‑hemolysin component A
758	C11	74	4	40	0.0001	262.2	5.6	NA	TRUE	FALSE	RA	1	2,348,543	Nonsynonymous	C -> T	0.054	G215D (GGT -> GAT)	femA_3	Aminoacyltransferase FemA
759	C11	77	4	40	0.0001	279.3	4.2	NA	TRUE	FALSE	RA	1	2,448,498	Nonsynonymous	G -> T	0.052	G218V (GGA -> GTA)	LNEJMEBC_02281	hypothetical protein
760	C11	55	6	40	0.0001	185	9.4	NA	TRUE	FALSE	RA	1	2,542,395	Nonsynonymous	G -> T	0.109	T519K (ACA -> AAA)	hylB	Hyaluronate lyase
761	C11	63	6	40	0.0001	224.1	8.4	NA	TRUE	FALSE	RA	1	2,561,714	Nonsynonymous	G -> T	0.095	G93C (GGT -> TGT)	LNEJMEBC_02406	Alkaline shock protein 23
762	C11	68	4	40	0.0001	249.7	3.8	NA	TRUE	FALSE	RA	1	2,624,331	Nonsynonymous	C -> A	0.059	G84V (GGT -> GTT)	luxS	S‑ribosylhomocysteine lyase
763	C11	66	6	40	0.0001	225.1	9.7	NA	TRUE	FALSE	RA	1	2,659,212	Nonsynonymous	G -> T	0.091	G54C (GGC -> TGC)	ssbA_3	Single‑stranded DNA‑binding protein A
764	C11	80	5	40	0.0001	296.4	4.3	NA	TRUE	FALSE	RA	1	2,689,272	Nonsense	G -> T	0.055	E209* (GAA -> TAA)	rsbU	Phosphoserine phosphatase RsbU
765	C11	60	4	40	0.0001	214.3	4.8	NA	TRUE	FALSE	RA	1	2,733,147	Nonsynonymous	A -> G	0.067	E62G (GAG -> GGG)	LNEJMEBC_02560	hypothetical protein
766	C11	61	4	40	0.0001	219.2	4.6	NA	TRUE	FALSE	RA	1	2,749,776	Nonsynonymous	C -> A	0.066	P142T (CCA -> ACA)	LNEJMEBC_02578	hypothetical protein
767	C12	74	4	40	0.0001	264.1	5	NA	TRUE	FALSE	RA	1	43,995	Nonsynonymous	C -> T	0.054	E168K (GAA -> AAA)	rutB	Peroxyureidoacrylate/ureidoacrylate amidohydrolase RutB
768	C12	56	4	40	0.0001	207.2	4.1	NA	TRUE	FALSE	RA	1	49,541	Nonsynonymous	G -> T	0.071	T90N (ACT -> AAT)	nos	Nitric oxide synthase oxygenase
769	C12	64	4	40	0.0001	240.6	4.3	NA	TRUE	FALSE	RA	1	91,836	Nonsense	G -> T	0.062	E12* (GAA -> TAA)	mgt	Monofunctional glycosyltransferase
770	C12	68	6	40	0.0001	221.6	12.3	NA	TRUE	FALSE	RA	1	104,211	Nonsynonymous	G -> A	0.088	A105V (GCA -> GTA)	hemL2	Glutamate‑1‑semialdehyde 2,1‑aminomutase 2
771	C12	61	8	40	0.0001	173.7	19.6	NA	TRUE	FALSE	RA	1	153,107	Nonsynonymous	C -> T	0.131	L16F (CTT -> TTT)	entA_2	Enterotoxin type A
772	C12	73	5	40	0.0001	258	5.9	NA	TRUE	FALSE	RA	1	182,563	Nonsynonymous	T -> C	0.068	L226S (TTG -> TCG)	menC	o‑succinylbenzoate synthase
773	C12	73	4	40	0.0001	278.7	4	NA	TRUE	FALSE	RA	1	199,302	Nonsynonymous	G -> T	0.055	A258D (GCT -> GAT)	arsB_1	Arsenical pump membrane protein
774	C12	68	4	40	0.0001	236.2	5.2	NA	FALSE	FALSE	RA	1	203,958	Synonymous	C -> T	0.059	I5I (ATC -> ATT)	ribE	Riboflavin synthase
775	C12	58	4	40	0.0001	197.5	5.5	NA	TRUE	FALSE	RA	1	223,325	Nonsynonymous	G -> A	0.069	S105F (TCC -> TTC)	LNEJMEBC_00247	hypothetical protein
776	C12	61	4	40	0.0001	201.6	5.4	NA	TRUE	FALSE	RA	1	263,653	Nonsynonymous	G -> A	0.066	G371S (GGT -> AGT)	LNEJMEBC_00277	hypothetical protein
777	C12	44	4	40	0.0001	123.6	5.1	NA	FALSE	FALSE	RA	1	383,287	Intergenic	A -> C	0.091	intergenic (+80/-246)	greA / kipI_1	Transcription elongation factor GreA/Kinase A inhibitor
778	C12	69	4	40	0.0001	259.1	3.7	NA	TRUE	FALSE	RA	1	387,265	Nonsynonymous	C -> A	0.058	A58E (GCA -> GAA)	LNEJMEBC_00385	hypothetical protein
779	C12	49	4	40	0.0001	156.2	5.8	NA	TRUE	FALSE	RA	1	463,128	Nonsynonymous	G -> A	0.082	E280K (GAA -> AAA)	recN	DNA repair protein RecN
780	C12	59	4	40	0.0001	214.8	4	NA	FALSE	FALSE	RA	1	475,333	Intergenic	C -> A	0.068	intergenic (+22/-445)	entS / LNEJMEBC_00480	Enterobactin exporter EntS/hypothetical protein
781	C12	55	6	40	0.0001	179.2	9.9	NA	FALSE	FALSE	RA	1	504,862	Synonymous	A -> G	0.109	R263R (CGA -> CGG)	recQ_1	ATP‑dependent DNA helicase RecQ
782	C12	55	4	40	0.0001	195.4	4.2	NA	TRUE	FALSE	RA	1	518,544	Intergenic	G -> T	0.073	intergenic (+161/-48)	LNEJMEBC_00522	hypothetical protein
783	C12	59	4	40	0.0001	201.5	4.9	NA	TRUE	FALSE	RA	1	522,623	Nonsynonymous	A -> G	0.068	M394V (ATG -> GTG)	aroA_2	3‑phosphoshikimate 1‑carboxyvinyltransferase
784	C12	55	4	40	0.0001	185.9	6.1	repeat regions	FALSE	FALSE	RA	1	564,825	Nonsynonymous	C -> T	0.073	A2923V (GCG -> GTG)	ebh	Extracellular matrix-binding protein ebh
785	C12	68	4	40	0.0001	260.5	4.2	NA	TRUE	FALSE	RA	1	649,444	Nonsense	G -> T	0.059	S99* (TCA -> TAA)	trpF	N‑(5'‑phosphoribosyl)anthranilate isomerase
786	C12	46	4	40	0.0001	144.6	5.9	NA	FALSE	FALSE	RA	1	774,858	Synonymous	G -> A	0.087	D160D (GAC -> GAT)	LNEJMEBC_00725	Putative zinc metalloprotease
787	C12	49	4	32	0.0006	176.2	2.3	NA	TRUE	FALSE	RA	1	776,489	Nonsynonymous	C -> A	0.08	R207I (AGA -> ATA)	uppS	Isoprenyl transferase
788	C12	76	4	40	0.0001	262.1	5	NA	TRUE	FALSE	RA	1	786,222	Nonsynonymous	C -> T	0.053	D100N (GAT -> AAT)	trmFO	Methylenetetrahydrofolate‑‑tRNA‑(uracil‑5‑)‑ methyltransferase TrmFO
789	C12	48	5	40	0.0001	159.9	6.3	NA	TRUE	FALSE	RA	1	834,450	Nonsynonymous	C -> A	0.103	L132F (TTG -> TTT)	gmk	Guanylate kinase
790	C12	63	4	40	0.0001	240.4	2.8	NA	TRUE	FALSE	RA	1	846,331	Nonsynonymous	G -> T	0.063	T340N (ACT -> AAT)	pyrP	Uracil permease
791	C12	59	4	40	0.0001	209.6	4	NA	TRUE	FALSE	RA	1	898,067	Nonsynonymous	C -> A	0.068	R364I (AGA -> ATA)	uvrC	UvrABC system protein C
792	C12	59	4	40	0.0001	209.6	4.4	NA	FALSE	FALSE	RA	1	906,224	Intergenic	G -> T	0.068	intergenic (+17/+415)	rnhC / pheT_2	Ribonuclease HIII/Phenylalanine‑‑tRNA ligase beta subunit
793	C12	52	4	40	0.0001	180.3	3.9	NA	TRUE	FALSE	RA	1	1,004,882	Nonsynonymous	G -> T	0.077	V176L (GTA -> TTA)	sspB	Staphopain B
794	C12	51	4	32	0.0006	183.9	2.9	NA	FALSE	FALSE	RA	1	1,092,241	Synonymous	G -> T	0.077	V435V (GTC -> GTA)	addB	ATP‑dependent helicase/deoxyribonuclease subunit B
795	C12	62	4	40	0.0001	236.5	4.3	NA	TRUE	FALSE	RA	1	1,133,764	Nonsynonymous	C -> A	0.064	R272L (CGA -> CTA)	LNEJMEBC_01063	hypothetical protein
796	C12	61	4	40	0.0001	209.2	9.5	NA	FALSE	FALSE	RA	1	1,157,576	Synonymous	A -> T	0.066	T157T (ACT -> ACA)	LNEJMEBC_01084	hypothetical protein
797	C12	75	4	40	0.0001	281.2	3.2	NA	TRUE	FALSE	RA	1	1,216,895	Nonsynonymous	G -> T	0.053	M39I (ATG -> ATT)	LNEJMEBC_01174	hypothetical protein
798	C12	73	4	40	0.0001	283.9	3.6	NA	TRUE	FALSE	RA	1	1,324,939	Nonsynonymous	G -> T	0.055	P273Q (CCA -> CAA)	yciC_1	Putative metal chaperone YciC
799	C12	65	4	40	0.0001	237.9	4.3	NA	TRUE	FALSE	RA	1	1,336,200	Nonsynonymous	C -> A	0.062	W32C (TGG -> TGT)	LNEJMEBC_01284	hypothetical protein
800	C12	102	6	40	0.0001	392.7	8.4	NA	TRUE	FALSE	RA	1	1,347,637	Nonsynonymous	C -> A	0.059	A39S (GCG -> TCG)	LNEJMEBC_01294	hypothetical protein
801	C12	74	6	40	0.0001	259.2	9.9	NA	TRUE	FALSE	RA	1	1,444,127	Nonsynonymous	G -> T	0.081	D1081E (GAC -> GAA)	sdrE	Serine‑aspartate repeat‑containing protein E
802	C12	77	4	40	0.0001	267.4	5	NA	FALSE	FALSE	RA	1	1,462,166	Intergenic	C -> T	0.052	intergenic (-178/+36)	LNEJMEBC_01402 / araB	putative epimerase/dehydratase/Ribulokinase
803	C12	77	4	40	0.0001	286.5	3.5	NA	TRUE	FALSE	RA	1	1,577,022	Nonsynonymous	G -> T	0.052	V130L (GTG -> TTG)	LNEJMEBC_01506	hypothetical protein
804	C12	73	4	40	0.0001	277.9	4	NA	TRUE	FALSE	RA	1	1,622,711	Nonsynonymous	C -> A	0.055	D76Y (GAT -> TAT)	LNEJMEBC_01549	hypothetical protein
805	C12	72	4	40	0.0001	273	3.7	NA	TRUE	FALSE	RA	1	1,623,395	Nonsynonymous	C -> A	0.055	A170S (GCA -> TCA)	LNEJMEBC_01550	hypothetical protein
806	C12	79	6	40	0.0001	296.8	8.1	NA	FALSE	FALSE	RA	1	1,650,436	Intergenic	C -> A	0.075	intergenic (+218/+59)	LNEJMEBC_01578 / rpsR	hypothetical protein/30S ribosomal protein S18
807	C12	77	4	40	0.0001	262.4	4.7	NA	FALSE	FALSE	RA	1	1,771,401	Synonymous	A -> G	0.052	A238A (GCT -> GCC)	gatD	Galactitol 1‑phosphate 5‑dehydrogenase
808	C12	74	4	40	0.0001	265.4	5	NA	FALSE	FALSE	RA	1	1,893,212	Synonymous	G -> A	0.054	C228C (TGC -> TGT)	pglF	UDP‑N‑acetyl‑alpha‑D‑glucosamine C6 dehydratase
809	C12	75	4	40	0.0001	264.4	4.7	NA	FALSE	FALSE	RA	1	2,016,740	Synonymous	A -> G	0.053	A52A (GCT -> GCC)	LNEJMEBC_01893	hypothetical protein
810	C12	63	4	32	0.0006	221.4	2.7	NA	TRUE	FALSE	RA	1	2,104,526	Intergenic	G -> A	0.063	intergenic (+16/-100)	LNEJMEBC_01965	S‑formylglutathione hydrolase
811	C12	97	8	40	0.0001	329.6	12.1	NA	TRUE	FALSE	RA	1	2,139,775	Nonsynonymous	C -> A	0.082	A210E (GCG -> GAG)	ldhB	L‑lactate dehydrogenase 2
812	C12	79	4	40	0.0001	280.5	4.9	NA	TRUE	FALSE	RA	1	2,215,491	Nonsynonymous	C -> T	0.051	E201K (GAG -> AAG)	yydJ	putative peptide export permease protein YydJ
813	C12	78	4	40	0.0001	276.7	4.9	NA	FALSE	FALSE	RA	1	2,232,103	Intergenic	G -> A	0.051	intergenic (+76/-401)	sauU / LNEJMEBC_02086	putative sulfoacetate transporter SauU/hypothetical protein
814	C12	57	4	40	0.0001	194.5	3.7	NA	TRUE	FALSE	RA	1	2,266,323	Nonsynonymous	T -> C	0.07	Y81H (TAC -> CAC)	LNEJMEBC_02111	putative lipoprotein
815	C12	94	8	40	0.0001	341.6	13.6	NA	TRUE	FALSE	RA	1	2,371,636	Intergenic	C -> A	0.085	intergenic (-253/-116)	narT	putative nitrate transporter NarT
816	C12	88	5	40	0.0001	320	6.2	NA	TRUE	FALSE	RA	1	2,387,878	Nonsense	C -> A	0.057	Y208* (TAC -> TAA)	LNEJMEBC_02223	Ferredoxin‑‑NADP reductase
817	C12	79	5	40	0.0001	291.7	6.4	NA	TRUE	FALSE	RA	1	2,463,210	Nonsynonymous	C -> A	0.063	S300Y (TCC -> TAC)	mleN_2	Malate‑2H(+)/Na(+)‑lactate antiporter
818	C12	71	6	40	0.0001	251	10	NA	FALSE	FALSE	RA	1	2,548,780	Synonymous	C -> A	0.085	R88R (CGC -> CGA)	lacA	Galactose‑6‑phosphate isomerase subunit LacA
819	C12	62	4	40	0.0001	231.7	3.9	NA	TRUE	FALSE	RA	1	2,590,272	Nonsynonymous	G -> T	0.064	V287L (GTA -> TTA)	cdaR	CdaA regulatory protein CdaR
820	C12	63	4	40	0.0001	236.8	3.9	NA	TRUE	FALSE	RA	1	2,622,205	Intergenic	C -> A	0.063	intergenic (+190/-89)	pdp	Pyrimidine‑nucleoside phosphorylase
821	C12	79	5	40	0.0001	267.3	8.2	NA	TRUE	FALSE	RA	1	2,630,028	Nonsynonymous	C -> T	0.063	P111S (CCG -> TCG)	LNEJMEBC_02460	hypothetical protein
822	C12	61	50	40	0.0001	148.4	30.9	tandem repeat	FALSE	FALSE	RA	1	2,640,683	Intergenic	T -> C	0.82	intergenic (+80/-267)	rpmE2 / tdk	50S ribosomal protein L31 type B/Thymidine kinase
823	C12	71	4	40	0.0001	265	3.3	NA	TRUE	FALSE	RA	1	2,683,511	Intergenic	C -> A	0.056	intergenic (+145/-63)	LNEJMEBC_02513	hypothetical protein
824	C13	79	4	40	0.0001	292.5	4.1	NA	TRUE	FALSE	RA	1	56,737	Nonsynonymous	G -> T	0.051	A254S (GCA -> TCA)	purB	Adenylosuccinate lyase
825	C13	57	4	40	0.0001	201.8	5	NA	TRUE	FALSE	RA	1	88,265	Nonsynonymous	T -> C	0.07	I371T (ATT -> ACT)	pepS	Aminopeptidase PepS
826	C13	67	4	40	0.0001	255.6	4.4	NA	TRUE	FALSE	RA	1	205,227	Nonsynonymous	C -> A	0.06	P214H (CCT -> CAT)	ribBA	Riboflavin biosynthesis protein RibBA
827	C13	63	7	40	0.0001	183.9	13.3	NA	TRUE	FALSE	RA	1	230,518	Nonsynonymous	C -> T	0.107	R105C (CGT -> TGT)	LNEJMEBC_00253	hypothetical protein
828	C13	73	4	40	0.0001	275.8	3.6	NA	TRUE	FALSE	RA	1	298,493	Nonsynonymous	G -> T	0.055	R334L (CGT -> CTT)	citZ	Citrate synthase 2
829	C13	59	4	40	0.0001	221.8	4.6	NA	TRUE	FALSE	RA	1	311,888	Nonsynonymous	C -> A	0.068	P297T (CCA -> ACA)	dnaB	Replication initiation and membrane attachment protein
830	C13	57	4	40	0.0001	186.7	5.8	NA	TRUE	FALSE	RA	1	336,759	Nonsynonymous	G -> A	0.07	V333I (GTA -> ATA)	fpgS	Folylpolyglutamate synthase
831	C13	76	4	40	0.0001	290	3.6	NA	TRUE	FALSE	RA	1	379,574	Nonsynonymous	G -> T	0.053	E113D (GAG -> GAT)	pcm	Protein‑L‑isoaspartate O‑methyltransferase
832	C13	54	4	40	0.0001	196.5	4.8	NA	TRUE	FALSE	RA	1	444,332	Nonsynonymous	C -> A	0.074	Q74K (CAA -> AAA)	LNEJMEBC_00445	hypothetical protein
833	C13	75	4	40	0.0001	282.6	4.2	NA	FALSE	FALSE	RA	1	458,257	Synonymous	C -> A	0.053	G38G (GGC -> GGA)	LNEJMEBC_00462	hypothetical protein
834	C13	70	4	40	0.0001	252.9	4.6	NA	TRUE	FALSE	RA	1	518,016	Nonsynonymous	A -> G	0.057	K28R (AAA -> AGA)	ndk	Nucleoside diphosphate kinase
835	C13	49	4	40	0.0001	171.3	4.4	repeat regions	FALSE	FALSE	RA	1	587,711	Nonsynonymous	C -> A	0.082	H10552N (CAT -> AAT)	ebh	Extracellular matrix-binding protein ebh
836	C13	65	11	40	0.0001	194.2	38.9	NA	TRUE	FALSE	RA	1	602,163	Nonsynonymous	T -> A	0.169	I125N (ATC -> AAC)	arlR	Response regulator ArlR
837	C13	74	4	40	0.0001	269.6	4.7	NA	TRUE	FALSE	RA	1	654,305	Nonsynonymous	T -> C	0.054	M238V (ATG -> GTG)	ysdC_1	Putative aminopeptidase YsdC
838	C13	66	20	40	0.0001	102.1	60.7	NA	TRUE	FALSE	RA	1	658,190	Nonsynonymous	A -> G	0.303	S296P (TCA -> CCA)	msrR	Regulatory protein MsrR
839	C13	55	4	40	0.0001	194.1	4.2	NA	FALSE	FALSE	RA	1	704,655	Synonymous	G -> T	0.073	M1M (ATG -> ATT) †	LNEJMEBC_00662	hypothetical protein
840	C13	56	4	40	0.0001	199.5	4.7	NA	TRUE	FALSE	RA	1	805,235	Nonsynonymous	G -> T	0.071	Q1188K (CAA -> AAA)	smc	Chromosome partition protein Smc
841	C13	62	5	40	0.0001	223.9	4.8	NA	TRUE	FALSE	RA	1	892,817	Nonsynonymous	C -> A	0.072	E251D (GAG -> GAT)	murI	Glutamate racemase
842	C13	61	36	40	0.0001	36.9	95	NA	TRUE	FALSE	RA	1	1,046,881	Nonsynonymous	G -> C	0.59	T69R (ACA -> AGA)	nadK	NAD kinase
843	C13	69	4	40	0.0001	251.7	4.8	NA	FALSE	FALSE	RA	1	1,075,437	Synonymous	T -> C	0.058	K65K (AAA -> AAG)	leuA_1	2‑isopropylmalate synthase
844	C13	54	5	40	0.0001	178.8	5.1	NA	FALSE	FALSE	RA	1	1,199,537	Intergenic	G -> T	0.083	intergenic (+97/-302)	LNEJMEBC_01154 / LNEJMEBC_01155	Organic hydroperoxide resistance protein‑like protein/hypothetical protein
845	C13	66	4	40	0.0001	250.2	3.8	NA	TRUE	FALSE	RA	1	1,303,843	Nonsynonymous	G -> T	0.06	G85C (GGT -> TGT)	LNEJMEBC_01250	hypothetical protein
846	C13	69	4	40	0.0001	240.2	5.2	NA	TRUE	FALSE	RA	1	1,354,658	Nonsynonymous	C -> T	0.058	H3Y (CAT -> TAT)	LNEJMEBC_01301	hypothetical protein
847	C13	69	4	40	0.0001	227.9	6.1	NA	TRUE	FALSE	RA	1	1,400,266	Intergenic	T -> G	0.058	intergenic (-15/+237)	btuF	Vitamin B12‑binding protein
848	C13	62	4	40	0.0001	225.9	4.5	NA	TRUE	FALSE	RA	1	1,422,167	Nonsynonymous	G -> T	0.065	A5S (GCC -> TCC)	LNEJMEBC_01369	Putative heme‑dependent peroxidase
849	C13	83	6	40	0.0001	291	10.4	NA	TRUE	FALSE	RA	1	1,459,466	Intergenic	T -> C	0.072	intergenic (-105/+145)	ppaX	Pyrophosphatase PpaX
850	C13	76	4	40	0.0001	287.6	4.2	NA	TRUE	FALSE	RA	1	1,488,900	Nonsynonymous	C -> A	0.053	K182N (AAG -> AAT)	cysE	Serine acetyltransferase
851	C13	6	6	40	0.0001	14.2	NA	multicopy element	FALSE	FALSE	RA	1	1,509,652	Intergenic	A -> T	1	intergenic (-16/+61)	rrf	5S ribosomal RNA (partial)
852	C13	NA	NA	NA	NA	NA	NA	low position-hash score	FALSE	FALSE	JC	1	1,594,694	Indel < 50 bp	DEL 3 bp	0.055	intergenic (-617/+971)	ndhB / yciC_2	NAD(P)H‑quinone oxidoreductase subunit 2, chloroplastic/Putative metal chaperone YciC
853	C13	92	6	40	0.0001	332.2	4.5	NA	TRUE	FALSE	RA	1	1,898,715	Nonsynonymous	G -> T	0.058	T97K (ACA -> AAA)	adhE	Aldehyde‑alcohol dehydrogenase
854	C13	100	6	40	0.0001	385.2	5.7	NA	TRUE	FALSE	RA	1	1,965,103	Nonsynonymous	G -> T	0.058	M320I (ATG -> ATT)	dus	putative tRNA‑dihydrouridine synthase
855	C13	109	6	40	0.0001	405.4	9.1	NA	TRUE	FALSE	RA	1	2,064,903	Nonsynonymous	G -> T	0.055	L1389F (TTG -> TTT)	sraP	Serine‑rich adhesin for platelets
856	C13	60	11	40	0.0001	140.6	30.1	NA	TRUE	FALSE	RA	1	2,187,188	Nonsynonymous	C -> T	0.184	E151K (GAA -> AAA)	LNEJMEBC_02042	hypothetical protein
857	C13	102	8	40	0.0001	341.1	18.2	NA	TRUE	FALSE	RA	1	2,242,256	Nonsynonymous	C -> T	0.078	P390L (CCT -> CTT)	fnbA_1	Fibronectin‑binding protein A
858	C13	80	5	40	0.0001	265.2	2.7	NA	FALSE	FALSE	RA	1	2,253,794	Synonymous	G -> A	0.051	T1013T (ACG -> ACA)	LNEJMEBC_02099	Putative surface protein
859	C13	74	4	40	0.0001	287.3	3.6	NA	TRUE	FALSE	RA	1	2,281,044	Nonsense	C -> A	0.054	C20* (TGC -> TGA)	LNEJMEBC_02129	hypothetical protein
860	C13	77	4	40	0.0001	275.7	5	NA	TRUE	FALSE	RA	1	2,287,914	Nonsynonymous	G -> A	0.052	A170T (GCA -> ACA)	LNEJMEBC_02135	hypothetical protein
861	C13	71	4	40	0.0001	266.4	4.3	NA	FALSE	FALSE	RA	1	2,325,491	Intergenic	G -> T	0.056	intergenic (+99/-845)	LNEJMEBC_02166 / LNEJMEBC_02167	hypothetical protein/Putative multidrug export ATP‑binding/permease protein
862	C13	86	6	40	0.0001	286.2	11	NA	TRUE	FALSE	RA	1	2,349,873	Nonsynonymous	G -> A	0.07	A18T (GCT -> ACT)	bdbD	Disulfide bond formation protein D
863	C13	116	6	40	0.0001	422.3	9.3	NA	FALSE	FALSE	RA	1	2,424,050	Synonymous	A -> G	0.052	L67L (TTA -> TTG)	rpiA	Ribose‑5‑phosphate isomerase A
864	C13	80	6	40	0.0001	283.5	10.6	NA	TRUE	FALSE	RA	1	2,457,873	Nonsynonymous	A -> G	0.075	K227E (AAA -> GAA)	auaG	Aurachin C monooxygenase/isomerase
865	C13	95	6	40	0.0001	362	7.1	NA	TRUE	FALSE	RA	1	2,629,003	Nonsynonymous	C -> A	0.06	D91Y (GAT -> TAT)	coaW	Type II pantothenate kinase
866	C13	73	4	40	0.0001	276.3	4.2	NA	TRUE	FALSE	RA	1	2,740,798	Intergenic	C -> A	0.055	intergenic (-143/-293)	dapE	putative succinyl‑diaminopimelate desuccinylase
867	C13	70	4	40	0.0001	247	4.3	NA	TRUE	FALSE	RA	1	2,742,921	Nonsynonymous	G -> T	0.057	V252L (GTG -> TTG)	LNEJMEBC_02567	putative leukocidin‑like protein 1
868	C14	77	4	40	0.0001	273.5	5	NA	FALSE	FALSE	RA	1	708	Synonymous	C -> T	0.052	I236I (ATC -> ATT)	LNEJMEBC_00001	hypothetical protein
869	C14	57	4	40	0.0001	199.5	4.6	NA	TRUE	FALSE	RA	1	37,711	Nonsynonymous	C -> A	0.07	G168V (GGA -> GTA)	LNEJMEBC_00041	hypothetical protein
870	C14	65	4	40	0.0001	225.5	5.3	NA	TRUE	FALSE	RA	1	145,810	Nonsynonymous	C -> T	0.062	A281V (GCG -> GTG)	hemH	Ferrochelatase
871	C14	60	4	40	0.0001	197.8	3.3	NA	TRUE	FALSE	RA	1	176,238	Nonsynonymous	G -> T	0.067	H114N (CAT -> AAT)	LNEJMEBC_00204	hypothetical protein
872	C14	52	4	40	0.0001	186	5.2	NA	TRUE	FALSE	RA	1	322,243	Intergenic	T -> C	0.077	intergenic (+104/-47)	clpX	ATP‑dependent Clp protease ATP‑binding subunit ClpX
873	C14	72	4	40	0.0001	250.5	5.8	NA	FALSE	FALSE	RA	1	336,992	Synonymous	C -> T	0.056	F410F (TTC -> TTT)	fpgS	Folylpolyglutamate synthase
874	C14	NA	NA	NA	NA	NA	NA	NA	TRUE	FALSE	JC	1	339,244	Indel < 50 bp	DEL 2 bp	0.078	intergenic (+198/-276)	LNEJMEBC_00339 / LNEJMEBC_00340	hypothetical protein/hypothetical protein
875	C14	58	4	40	0.0001	209.9	4.6	NA	TRUE	FALSE	RA	1	364,386	Nonsynonymous	G -> T	0.069	G74V (GGA -> GTA)	LNEJMEBC_00362	hypothetical protein
876	C14	53	5	40	0.0001	167.6	4.5	NA	TRUE	FALSE	RA	1	465,876	Nonsynonymous	C -> A	0.085	H107N (CAC -> AAC)	bfmBAA	2‑oxoisovalerate dehydrogenase subunit alpha
877	C14	32	8	40	0.0001	89.8	36.4	NA	TRUE	FALSE	RA	1	602,040	Indel < 50 bp	+C	0.25	coding (251/660 nt)	arlR	Response regulator ArlR
878	C14	75	4	40	0.0001	267.2	5.1	NA	FALSE	FALSE	RA	1	657,267	Synonymous	G -> A	0.053	C135C (TGC -> TGT)	umuC	Protein UmuC
879	C14	59	4	40	0.0001	219.2	4	NA	TRUE	FALSE	RA	1	738,311	Nonsynonymous	G -> T	0.068	S241Y (TCT -> TAT)	LNEJMEBC_00697	hypothetical protein
880	C14	60	4	40	0.0001	209.6	4.7	NA	TRUE	FALSE	RA	1	778,924	Nonsense	G -> A	0.066	Q291* (CAA -> TAA)	tsf	Elongation factor Ts
881	C14	55	4	40	0.0001	203.9	4.7	NA	TRUE	FALSE	RA	1	860,870	Nonsynonymous	C -> A	0.073	D224Y (GAT -> TAT)	ftsA	Cell division protein FtsA
882	C14	56	4	40	0.0001	187.2	6.2	NA	TRUE	FALSE	RA	1	893,239	Nonsynonymous	C -> T	0.071	V111I (GTA -> ATA)	murI	Glutamate racemase
883	C14	67	4	40	0.0001	251.7	2.4	NA	TRUE	FALSE	RA	1	1,116,265	Nonsynonymous	C -> A	0.058	R217L (CGT -> CTT)	LNEJMEBC_01043	hypothetical protein
884	C14	61	6	40	0.0001	208.9	10.6	NA	TRUE	FALSE	RA	1	1,146,720	Nonsynonymous	C -> A	0.098	D556Y (GAC -> TAC)	LNEJMEBC_01077	hypothetical protein
885	C14	72	6	40	0.0001	257.3	9.3	NA	TRUE	FALSE	RA	1	1,212,974	Nonsynonymous	C -> A	0.083	A225S (GCA -> TCA)	clfA	Clumping factor A
886	C14	61	4	40	0.0001	208.8	6.1	NA	TRUE	FALSE	RA	1	1,254,649	Nonsynonymous	G -> A	0.066	T262M (ACG -> ATG)	secA1_1	Protein translocase subunit SecA 1
887	C14	69	4	40	0.0001	234.5	6.2	NA	TRUE	FALSE	RA	1	1,266,286	Nonsynonymous	T -> G	0.058	K196T (AAG -> ACG)	garK_1	Glycerate 2‑kinase
888	C14	79	4	40	0.0001	286.2	4	NA	TRUE	FALSE	RA	1	1,301,170	Nonsynonymous	G -> T	0.051	G117W (GGG -> TGG)	queC	7‑cyano‑7‑deazaguanine synthase
889	C14	79	4	40	0.0001	282.3	5.6	NA	TRUE	FALSE	RA	1	1,313,507	Nonsynonymous	C -> T	0.051	G108S (GGT -> AGT)	fruA	PTS system fructose‑specific EIIABC component
890	C14	58	4	40	0.0001	212.3	4.6	NA	TRUE	FALSE	RA	1	1,366,433	Nonsynonymous	G -> T	0.069	P309T (CCT -> ACT)	nupG	Purine nucleoside transport protein NupG
891	C14	57	4	40	0.0001	187.4	6.2	NA	TRUE	FALSE	RA	1	1,423,553	Nonsynonymous	C -> T	0.07	T33M (ACG -> ATG)	thrE	threonine/serine exporter ThrE family protein
892	C14	50	4	40	0.0001	179.3	4.3	NA	TRUE	FALSE	RA	1	1,447,044	Nonsynonymous	G -> T	0.08	T109N (ACT -> AAT)	sdrE	Serine‑aspartate repeat‑containing protein E
893	C14	73	4	40	0.0001	254.6	5.7	NA	TRUE	FALSE	RA	1	1,488,177	Nonsynonymous	G -> A	0.055	P202L (CCA -> CTA)	cysS	Cysteine‑‑tRNA ligase
894	C14	5	5	40	0.0001	10.8	NA	multicopy element	FALSE	FALSE	RA	1	1,509,652	Intergenic	A -> T	1	intergenic (-16/+61)	rrf	5S ribosomal RNA (partial)
895	C14	73	4	40	0.0001	282	4.2	NA	FALSE	FALSE	RA	1	1,519,281	Synonymous	G -> T	0.055	V140V (GTC -> GTA)	folP	Dihydropteroate synthase
896	C14	55	4	40	0.0001	198.7	4.7	NA	TRUE	FALSE	RA	1	1,560,946	Nonsynonymous	C -> A	0.073	D489Y (GAC -> TAC)	ruvB_2	Holliday junction ATP‑dependent DNA helicase RuvB
897	C14	69	6	40	0.0001	246.9	14.8	NA	TRUE	FALSE	RA	1	1,574,337	Nonsynonymous	G -> C	0.087	H2D (CAC -> GAC)	gltA	Glutamate synthase [NADPH] large chain
898	C14	68	4	40	0.0001	243.3	3.8	NA	TRUE	FALSE	RA	1	1,668,664	Nonsynonymous	G -> T	0.059	T58K (ACG -> AAG)	LNEJMEBC_01597	hypothetical protein
899	C14	72	4	40	0.0001	255.5	4.4	NA	FALSE	FALSE	RA	1	1,760,034	Synonymous	G -> A	0.055	Y570Y (TAC -> TAT)	LNEJMEBC_01686	hypothetical protein
900	C14	73	4	40	0.0001	274.6	4.2	NA	TRUE	FALSE	RA	1	1,793,322	Nonsynonymous	C -> A	0.055	A192E (GCA -> GAA)	fadN	putative 3‑hydroxyacyl‑CoA dehydrogenase
901	C14	85	6	40	0.0001	309.8	8.8	NA	FALSE	FALSE	RA	1	1,868,923	Synonymous	C -> A	0.07	A201A (GCG -> GCT)	LNEJMEBC_01768	Formate dehydrogenase
902	C14	60	6	40	0.0001	203.1	9.8	NA	FALSE	FALSE	RA	1	1,876,458	Intergenic	G -> T	0.1	intergenic (-316/+331)	czcD_1 / aldA	Cadmium, cobalt and zinc/H(+)‑K(+) antiporter/Putative aldehyde dehydrogenase AldA
903	C14	83	5	40	0.0001	300.1	3.6	NA	TRUE	FALSE	RA	1	1,890,191	Nonsynonymous	G -> T	0.053	T284N (ACT -> AAT)	wbjC	UDP‑2‑acetamido‑2,6‑beta‑L‑arabino‑hexul‑4‑ose reductase
904	C14	75	4	40	0.0001	278.1	4.7	NA	FALSE	FALSE	RA	1	1,942,147	Synonymous	T -> C	0.053	S196S (TCA -> TCG)	lctP_1	L‑lactate permease
905	C14	79	4	40	0.0001	290.2	4.4	NA	FALSE	FALSE	RA	1	1,952,877	Synonymous	T -> C	0.051	V51V (GTA -> GTG)	yxeP_3	putative hydrolase YxeP
906	C14	60	4	40	0.0001	207.7	9.3	NA	FALSE	FALSE	RA	1	1,976,168	Synonymous	A -> T	0.067	I273I (ATT -> ATA)	LNEJMEBC_01858	hypothetical protein
907	C14	66	4	40	0.0001	232.8	4.4	NA	TRUE	FALSE	RA	1	2,112,343	Nonsynonymous	C -> A	0.061	A568E (GCA -> GAA)	bceB_3	Bacitracin export permease protein BceB
908	C14	75	4	40	0.0001	281.6	3.6	NA	TRUE	FALSE	RA	1	2,127,420	Nonsynonymous	G -> T	0.053	R201L (CGC -> CTC)	betA	Oxygen‑dependent choline dehydrogenase
909	C14	67	4	40	0.0001	222.1	5.3	NA	TRUE	FALSE	RA	1	2,203,068	Nonsynonymous	G -> A	0.06	V212I (GTA -> ATA)	ydaP	Putative thiamine pyrophosphate‑containing protein YdaP
910	C14	72	8	40	0.0001	247.3	7.9	NA	TRUE	FALSE	RA	1	2,257,314	Nonsynonymous	C -> A	0.09	M58I (ATG -> ATT)	LNEJMEBC_02103	hypothetical protein
911	C14	83	6	40	0.0001	299.3	8.9	NA	TRUE	FALSE	RA	1	2,319,696	Nonsynonymous	G -> T	0.072	W149C (TGG -> TGT)	cpdA_2	3',5'‑cyclic adenosine monophosphate phosphodiesterase CpdA
912	C14	49	4	40	0.0001	155.3	5.9	NA	TRUE	FALSE	RA	1	2,491,993	Nonsynonymous	C -> T	0.082	A380T (GCT -> ACT)	mdtG_2	Multidrug resistance protein MdtG
913	C14	65	6	40	0.0001	203.7	11.4	NA	TRUE	FALSE	RA	1	2,565,173	Nonsynonymous	C -> T	0.092	R330C (CGT -> TGT)	LNEJMEBC_02408	hypothetical protein
914	C15	51	4	40	0.0001	178.1	4.9	NA	FALSE	FALSE	RA	1	233,953	Synonymous	C -> A	0.079	R154R (CGC -> CGA)	pepA_1	Glutamyl aminopeptidase
915	C15	56	6	40	0.0001	176.1	7.1	NA	TRUE	FALSE	RA	1	309,212	Intergenic	C -> T	0.097	intergenic (+89/-81)	gapA2	Glyceraldehyde‑3‑phosphate dehydrogenase 2
916	C15	43	4	40	0.0001	148.3	5.2	NA	TRUE	FALSE	RA	1	396,082	Nonsense	C -> A	0.093	Y9* (TAC -> TAA)	LNEJMEBC_00395	RNA‑binding protein
917	C15	49	12	40	0.0001	95.2	32.8	tandem repeat	FALSE	FALSE	RA	1	396,807	Synonymous	T -> C	0.245	D153D (GAT -> GAC)	nadD	putative nicotinate‑nucleotide adenylyltransferase
918	C15	58	5	40	0.0001	198.5	4.9	NA	TRUE	FALSE	RA	1	423,090	Nonsynonymous	C -> A	0.077	W292L (TGG -> TTG)	glyQS	Glycine‑‑tRNA ligase
919	C15	35	4	40	0.0001	103.4	7	NA	FALSE	FALSE	RA	1	475,891	Synonymous	C -> T	0.114	D38D (GAC -> GAT)	LNEJMEBC_00480	hypothetical protein
920	C15	39	21	40	0.0001	5	60.6	NA	TRUE	FALSE	RA	1	813,661	Intergenic	A -> G	0.538	intergenic (-58/+145)	fapR	Transcription factor FapR
921	C15	59	4	40	0.0001	212.8	4.6	NA	TRUE	FALSE	RA	1	902,567	Nonsynonymous	G -> T	0.068	T491K (ACA -> AAA)	polX	DNA polymerase/3'‑5' exonuclease PolX
922	C15	45	4	40	0.0001	151.9	5.1	NA	TRUE	FALSE	RA	1	1,001,480	Intergenic	C -> A	0.089	intergenic (+111/-85)	patA_1	Putative N‑acetyl‑LL‑diaminopimelate aminotransferase
923	C15	64	4	40	0.0001	228.2	4.9	NA	TRUE	FALSE	RA	1	1,002,154	Nonsynonymous	T -> C	0.062	I197T (ATT -> ACT)	patA_1	Putative N‑acetyl‑LL‑diaminopimelate aminotransferase
924	C15	60	16	40	0.0001	119.7	43.7	tandem repeat	FALSE	FALSE	RA	1	1,067,855	Nonsynonymous	T -> C	0.267	I18V (ATT -> GTT)	oppB	Oligopeptide transport system permease protein OppB
925	C15	51	4	40	0.0001	168.3	4.9	NA	TRUE	FALSE	RA	1	1,135,049	Nonsynonymous	G -> T	0.079	Q131K (CAG -> AAG)	LNEJMEBC_01064	hypothetical protein
926	C15	64	4	40	0.0001	213.4	5.3	NA	TRUE	FALSE	RA	1	1,151,577	Nonsynonymous	C -> T	0.063	G212D (GGT -> GAT)	LNEJMEBC_01079	hypothetical protein
927	C15	58	4	40	0.0001	200	6	NA	FALSE	FALSE	RA	1	1,316,221	Synonymous	C -> T	0.069	A9A (GCG -> GCA)	ybaK	Cys‑tRNA(Pro)/Cys‑tRNA(Cys) deacylase YbaK
928	C15	65	4	40	0.0001	224.1	5.8	NA	FALSE	FALSE	RA	1	1,317,118	Intergenic	C -> T	0.062	intergenic (-233/+48)	LNEJMEBC_01262 / tetA	hypothetical protein/Tetracycline resistance protein, class B
929	C15	53	4	40	0.0001	188.9	4.5	NA	TRUE	FALSE	RA	1	1,343,485	Nonsynonymous	C -> A	0.075	S58I (AGT -> ATT)	rhaR	HTH‑type transcriptional activator RhaR
930	C15	66	5	40	0.0001	208.1	8.4	NA	TRUE	FALSE	RA	1	1,376,093	Nonsense	C -> T	0.076	W227* (TGG -> TGA)	tarA	N‑acetylglucosaminyldiphosphoundecaprenol N‑acetyl‑beta‑D‑mannosaminyltransferase
931	C15	73	4	40	0.0001	242.4	5.6	NA	TRUE	FALSE	RA	1	1,473,651	Nonsense	G -> A	0.055	Q993* (CAA -> TAA)	rpoC	DNA‑directed RNA polymerase subunit beta'
932	C15	65	4	40	0.0001	239.5	3.8	NA	TRUE	FALSE	RA	1	1,479,583	Nonsynonymous	G -> T	0.062	P245T (CCA -> ACA)	rpoB	DNA‑directed RNA polymerase subunit beta
933	C15	77	6	40	0.0001	254.6	12	NA	TRUE	FALSE	RA	1	1,482,609	Nonsynonymous	C -> T	0.078	D194N (GAT -> AAT)	rplA	50S ribosomal protein L1
934	C15	52	7	40	0.0001	155.5	14.9	tandem repeat	FALSE	FALSE	RA	1	1,525,055	Nonsynonymous	A -> G	0.135	I424T (ATA -> ACA)	tilS	tRNA(Ile)‑lysidine synthase
935	C15	65	4	40	0.0001	242	3.8	NA	TRUE	FALSE	RA	1	1,530,621	Nonsynonymous	C -> A	0.061	L1092F (TTG -> TTT)	mfd	Transcription‑repair‑coupling factor
936	C15	69	4	40	0.0001	258.4	3.7	NA	TRUE	FALSE	RA	1	1,536,034	Nonsense	C -> A	0.058	E172* (GAA -> TAA)	prs	Ribose‑phosphate pyrophosphokinase
937	C15	81	10	40	0.0001	261.1	21.6	NA	TRUE	FALSE	RA	1	1,547,496	Nonsynonymous	C -> A	0.123	M174I (ATG -> ATT)	yfiC	tRNA1(Val) (adenine(37)‑N6)‑methyltransferase
938	C15	65	5	40	0.0001	236.6	5.5	NA	TRUE	FALSE	RA	1	1,626,696	Nonsynonymous	C -> A	0.076	P52H (CCC -> CAC)	LNEJMEBC_01554	hypothetical protein
939	C15	67	5	40	0.0001	230.9	6.1	NA	TRUE	FALSE	RA	1	1,740,849	Nonsynonymous	G -> A	0.068	S79N (AGC -> AAC)	LNEJMEBC_01667	hypothetical protein
940	C15	99	6	40	0.0001	332.3	11	NA	FALSE	FALSE	RA	1	1,788,667	Synonymous	G -> A	0.061	L174L (CTG -> CTA)	carA_2	Caffeate CoA‑transferase
941	C15	65	5	40	0.0001	223.5	6.8	NA	TRUE	FALSE	RA	1	1,817,194	Nonsynonymous	C -> A	0.077	R237L (CGA -> CTA)	cycB	Cyclodextrin‑binding protein
942	C15	102	6	40	0.0001	389.4	6.9	NA	TRUE	FALSE	RA	1	1,928,803	Nonsynonymous	G -> T	0.058	T296K (ACA -> AAA)	iucA	N(2)‑citryl‑N(6)‑acetyl‑N(6)‑hydroxylysine synthase
943	C15	101	6	40	0.0001	376.4	8.3	NA	FALSE	FALSE	RA	1	1,970,458	Synonymous	C -> A	0.059	A208A (GCC -> GCA)	LNEJMEBC_01855	hypothetical protein
944	C15	77	4	40	0.0001	276.8	4.9	NA	FALSE	FALSE	RA	1	2,003,049	Synonymous	C -> T	0.052	T344T (ACG -> ACA)	recF	DNA replication and repair protein RecF
945	C15	71	4	40	0.0001	244	5.1	NA	TRUE	FALSE	RA	1	2,080,298	Nonsynonymous	G -> A	0.056	A617T (GCA -> ACA)	LNEJMEBC_01948	hypothetical protein
946	C15	78	4	40	0.0001	268	5.5	NA	TRUE	FALSE	RA	1	2,119,137	Nonsynonymous	G -> A	0.051	E381K (GAA -> AAA)	citN	Citrate transporter
947	C15	71	6	40	0.0001	247.8	9.3	NA	TRUE	FALSE	RA	1	2,160,224	Intergenic	C -> A	0.084	intergenic (-67/+31)	LNEJMEBC_02016	hypothetical protein
948	C15	65	4	40	0.0001	223.2	5.2	NA	TRUE	FALSE	RA	1	2,201,057	Nonsynonymous	C -> T	0.062	T276M (ACG -> ATG)	cynR	HTH‑type transcriptional regulator CynR
949	C15	62	4	40	0.0001	207.2	5.3	NA	TRUE	FALSE	RA	1	2,248,653	Nonsynonymous	G -> A	0.065	E235K (GAG -> AAG)	gtaB	UTP‑‑glucose‑1‑phosphate uridylyltransferase
950	C15	85	4	40	0.0001	289.2	5	NA	TRUE	FALSE	RA	1	2,284,449	Nonsynonymous	G -> A	0.052	R137H (CGT -> CAT)	nikB_2	Nickel transport system permease protein NikB
951	C15	72	4	40	0.0001	239.4	5	NA	TRUE	FALSE	RA	1	2,340,131	Nonsynonymous	C -> T	0.056	A271T (GCT -> ACT)	sbi	Immunoglobulin‑binding protein sbi
952	C15	73	4	40	0.0001	267.1	4.7	NA	FALSE	FALSE	RA	1	2,415,326	Synonymous	T -> C	0.055	Y251Y (TAT -> TAC)	fni	Isopentenyl‑diphosphate delta‑isomerase
953	C15	66	4	40	0.0001	251.1	3.8	NA	TRUE	FALSE	RA	1	2,499,957	Nonsynonymous	C -> A	0.061	G72V (GGA -> GTA)	LNEJMEBC_02333	hypothetical protein
954	C15	70	4	40	0.0001	236.2	5.1	NA	FALSE	FALSE	RA	1	2,644,806	Synonymous	G -> A	0.057	T77T (ACG -> ACA)	ptpB	Low molecular weight protein‑tyrosine‑phosphatase PtpB
955	C15	90	7	40	0.0001	301.7	8	NA	TRUE	FALSE	RA	1	2,701,862	Nonsynonymous	G -> A	0.071	A186V (GCC -> GTC)	ilvA	L‑threonine dehydratase biosynthetic IlvA
956	C15	43	4	40	0.0001	143.9	4.6	NA	TRUE	FALSE	RA	1	2,745,659	Nonsynonymous	G -> T	0.093	Q69K (CAA -> AAA)	LNEJMEBC_02570	hypothetical protein
957	C15	69	4	40	0.0001	226.7	5.7	NA	FALSE	FALSE	RA	1	2,749,586	Synonymous	C -> T	0.058	D78D (GAC -> GAT)	LNEJMEBC_02578	hypothetical protein
958	C16	74	4	40	0.0001	283.5	4.5	NA	TRUE	FALSE	RA	1	262,380	Nonsynonymous	G -> T	0.054	V471F (GTT -> TTT)	nagE	PTS system N‑acetylglucosamine‑specific EIICBA component
959	C16	53	21	40	0.0001	34.2	71.3	NA	TRUE	FALSE	RA	1	453,023	Nonsynonymous	C -> T	0.396	A215V (GCA -> GTA)	lipM	Octanoyltransferase LipM
960	C16	73	4	40	0.0001	279.2	4.5	NA	FALSE	FALSE	RA	1	475,448	Intergenic	G -> T	0.055	intergenic (+137/-330)	entS / LNEJMEBC_00480	Enterobactin exporter EntS/hypothetical protein
961	C16	73	4	40	0.0001	280.5	3.9	NA	TRUE	FALSE	RA	1	513,654	Nonsynonymous	G -> T	0.055	G425C (GGT -> TGT)	der_1	GTPase Der
962	C16	62	4	40	0.0001	228.8	4.2	NA	TRUE	FALSE	RA	1	516,051	Nonsynonymous	G -> T	0.064	M157I (ATG -> ATT)	LNEJMEBC_00518	hypothetical protein
963	C16	75	4	40	0.0001	286.2	4.5	repeat regions	FALSE	FALSE	RA	1	575,179	Nonsynonymous	C -> A	0.053	N6374K (AAC -> AAA)	ebh	Extracellular matrix-binding protein ebh
964	C16	69	4	40	0.0001	247.4	9	NA	TRUE	FALSE	RA	1	685,001	Nonsynonymous	T -> A	0.059	L31F (TTA -> TTT)	LNEJMEBC_00642	hypothetical protein
965	C16	73	4	40	0.0001	255.6	5.7	NA	FALSE	FALSE	RA	1	693,453	Synonymous	G -> A	0.055	N130N (AAC -> AAT)	katA	Catalase
966	C16	75	5	40	0.0001	274.2	6.5	NA	FALSE	FALSE	RA	1	701,369	Synonymous	C -> A	0.067	R244R (CGA -> AGA)	yclM	Aspartokinase 3
967	C16	78	4	40	0.0001	302.7	4.4	NA	TRUE	FALSE	RA	1	745,633	Nonsynonymous	C -> A	0.051	E352D (GAG -> GAT)	LNEJMEBC_00703	hypothetical protein
968	C16	62	4	40	0.0001	212.3	4.2	NA	TRUE	FALSE	RA	1	754,103	Nonsynonymous	C -> A	0.065	A379S (GCT -> TCT)	ftsK	DNA translocase FtsK
969	C16	78	4	40	0.0001	302	3.8	NA	TRUE	FALSE	RA	1	776,370	Nonsynonymous	G -> T	0.051	Q247K (CAA -> AAA)	uppS	Isoprenyl transferase
970	C16	65	4	40	0.0001	241.1	4.2	NA	TRUE	FALSE	RA	1	824,113	Nonsynonymous	C -> A	0.062	G41C (GGC -> TGC)	stp	Serine/threonine phosphatase stp
971	C16	76	15	40	0.0001	203.4	39.9	NA	TRUE	FALSE	RA	1	861,773	Nonsense	C -> A	0.197	G398* (GGA -> TGA)	divIB	Cell division protein DivIB
972	C16	80	4	40	0.0001	285.5	5	NA	FALSE	FALSE	RA	1	893,922	Synonymous	G -> A	0.05	N233N (AAC -> AAT)	frdB	Fumarate reductase iron‑sulfur subunit
973	C16	98	6	40	0.0001	369.4	8.9	NA	TRUE	FALSE	RA	1	982,144	Nonsynonymous	C -> A	0.061	K154N (AAG -> AAT)	purC	Phosphoribosylaminoimidazole‑succinocarboxamide synthase
974	C16	78	4	40	0.0001	273.9	4.2	NA	FALSE	FALSE	RA	1	1,193,932	Synonymous	C -> T	0.051	A99A (GCG -> GCA)	rnmV_1	Ribonuclease M5
975	C16	77	4	40	0.0001	283.5	4.4	NA	TRUE	FALSE	RA	1	1,335,596	Nonsynonymous	C -> A	0.052	P193Q (CCA -> CAA)	LNEJMEBC_01283	hypothetical protein
976	C16	115	6	40	0.0001	446.5	8.5	NA	TRUE	FALSE	RA	1	1,623,276	Nonsynonymous	C -> A	0.052	M209I (ATG -> ATT)	LNEJMEBC_01550	hypothetical protein
977	C16	107	35	40	0.0001	157.8	125.7	NA	TRUE	FALSE	RA	1	1,658,444	Nonsynonymous	G -> C	0.328	E68Q (GAA -> CAA)	yitJ	Bifunctional homocysteine S‑methyltransferase/5,10‑methylenetetrahydrofolate reductase
978	C16	132	10	40	0.0001	450.5	15.2	NA	FALSE	FALSE	RA	1	1,993,170	Synonymous	C -> A	0.067	V31V (GTG -> GTT)	LNEJMEBC_01873	hypothetical protein
979	C16	94	15	40	0.0001	236.9	42.1	NA	TRUE	FALSE	RA	1	2,249,900	Intergenic	C -> T	0.16	intergenic (-129/-195)	sarU	HTH‑type transcriptional regulator SarU
980	C16	126	8	40	0.0001	439.9	17.3	NA	FALSE	FALSE	RA	1	2,336,799	Synonymous	G -> A	0.063	V267V (GTC -> GTT)	hlgC	Gamma‑hemolysin component C
981	C16	92	18	40	0.0001	230.4	40.1	NA	TRUE	FALSE	RA	1	2,449,320	Intergenic	A -> G	0.209	intergenic (-20/-365)	LNEJMEBC_02282	hypothetical protein
982	C16	117	27	40	0.0001	268.7	75.6	tandem repeat	FALSE	FALSE	RA	1	2,640,683	Intergenic	T -> C	0.229	intergenic (+80/-267)	rpmE2 / tdk	50S ribosomal protein L31 type B/Thymidine kinase
983	C16	77	5	40	0.0001	286.5	4.6	NA	TRUE	FALSE	RA	1	2,733,411	Nonsynonymous	C -> A	0.057	P150Q (CCG -> CAG)	LNEJMEBC_02560	hypothetical protein
984	C16	313	87	40	0.0001	517	284.1	NA	TRUE	FALSE	RA	2	11,201	Nonsynonymous	C -> T	0.278	R435H (CGC -> CAC)	lagD	Lactococcin‑G‑processing and transport ATP‑binding protein LagD
985	C17	46	4	40	0.0001	162.1	5	NA	TRUE	FALSE	RA	1	12,039	Nonsynonymous	C -> A	0.087	A1179D (GCT -> GAT)	LNEJMEBC_00014	hypothetical protein
986	C17	47	4	40	0.0001	166	4.9	NA	TRUE	FALSE	RA	1	87,925	Nonsynonymous	C -> A	0.085	P258T (CCA -> ACA)	pepS	Aminopeptidase PepS
987	C17	43	4	40	0.0001	144.4	4.6	multicopy element	FALSE	FALSE	RA	1	114,724	Other	G -> T	0.093	noncoding (28/75 nt)	LNEJMEBC_00136	tRNA‑Gly
988	C17	36	4	40	0.0001	117.1	5.4	NA	TRUE	FALSE	RA	1	360,953	Nonsynonymous	C -> A	0.111	P98Q (CCA -> CAA)	hisS	Histidine‑‑tRNA ligase
989	C17	41	4	40	0.0001	137.6	3.3	NA	TRUE	FALSE	RA	1	377,698	Nonsynonymous	C -> A	0.097	T819N (ACT -> AAT)	alaS	Alanine‑‑tRNA ligase
990	C17	48	4	40	0.0001	132.3	6.7	NA	TRUE	FALSE	RA	1	420,250	Nonsynonymous	G -> A	0.084	V72M (GTG -> ATG)	dgkA	Undecaprenol kinase
991	C17	34	4	40	0.0001	110	5	NA	TRUE	FALSE	RA	1	488,219	Nonsynonymous	C -> A	0.118	Q290K (CAA -> AAA)	xerD_1	Tyrosine recombinase XerD
992	C17	38	4	40	0.0001	114.3	4.8	NA	TRUE	FALSE	RA	1	552,693	Nonsynonymous	C -> A	0.106	T325N (ACT -> AAT)	tdcB	L‑threonine dehydratase catabolic TdcB
993	C17	44	4	40	0.0001	156.4	4.5	NA	TRUE	FALSE	RA	1	659,082	Intergenic	C -> A	0.091	intergenic (-7/-130)	msrR / msrA1	Regulatory protein MsrR/Peptide methionine sulfoxide reductase MsrA 1
994	C17	43	4	40	0.0001	144.4	3.6	NA	TRUE	FALSE	RA	1	661,895	Nonsynonymous	C -> A	0.092	M184I (ATG -> ATT)	mprF	Phosphatidylglycerol lysyltransferase
995	C17	36	4	40	0.0001	121.5	4.9	NA	TRUE	FALSE	RA	1	746,066	Nonsynonymous	G -> T	0.111	P208H (CCT -> CAT)	LNEJMEBC_00703	hypothetical protein
996	C17	53	4	40	0.0001	194.1	2.3	NA	FALSE	FALSE	RA	1	810,421	Synonymous	G -> T	0.071	I236I (ATC -> ATA)	fabG	3‑oxoacyl‑[acyl‑carrier‑protein] reductase FabG
997	C17	36	4	40	0.0001	114.2	6	NA	FALSE	FALSE	RA	1	991,552	Intergenic	A -> G	0.111	intergenic (+451/+86)	qoxD / fmtA	Quinol oxidase subunit 4/Protein FmtA
998	C17	71	4	40	0.0001	243.1	5.4	NA	TRUE	FALSE	RA	1	1,009,215	Nonsynonymous	C -> T	0.056	G69D (GGC -> GAC)	menD	2‑succinyl‑5‑enolpyruvyl‑6‑hydroxy‑3‑ cyclohexene‑1‑carboxylate synthase
999	C17	48	4	40	0.0001	169.4	4.9	NA	TRUE	FALSE	RA	1	1,049,254	Nonsynonymous	G -> T	0.083	M90I (ATG -> ATT)	yjbI	Group 2 truncated hemoglobin YjbI
1000	C17	48	4	40	0.0001	174.2	3.4	NA	TRUE	FALSE	RA	1	1,073,459	Nonsense	G -> T	0.082	S137* (TCA -> TAA)	LNEJMEBC_01008	hypothetical protein
1001	C17	44	6	40	0.0001	136.2	10.6	NA	TRUE	FALSE	RA	1	1,081,930	Nonsynonymous	C -> A	0.136	Q74H (CAG -> CAT)	sufT	Fe‑S protein maturation auxiliary factor SufT
1002	C17	57	4	40	0.0001	199.8	4.6	NA	TRUE	FALSE	RA	1	1,098,302	Nonsynonymous	C -> A	0.07	P299Q (CCA -> CAA)	argG	Argininosuccinate synthase
1003	C17	52	4	40	0.0001	185.3	4.7	NA	TRUE	FALSE	RA	1	1,149,616	Nonsynonymous	G -> T	0.077	A227D (GCT -> GAT)	LNEJMEBC_01078	hypothetical protein
1004	C17	49	4	40	0.0001	173.6	4.3	NA	TRUE	FALSE	RA	1	1,258,345	Intergenic	G -> T	0.082	intergenic (-116/+248)	comFA	ComF operon protein 1
1005	C17	47	4	40	0.0001	158.3	4.9	NA	TRUE	FALSE	RA	1	1,338,739	Nonsynonymous	C -> A	0.085	A178S (GCT -> TCT)	LNEJMEBC_01287	hypothetical protein
1006	C17	59	4	40	0.0001	215.7	4	NA	TRUE	FALSE	RA	1	1,362,617	Nonsynonymous	G -> T	0.068	A13E (GCA -> GAA)	feuC	Iron‑uptake system permease protein FeuC
1007	C17	44	4	40	0.0001	154.8	4.5	NA	TRUE	FALSE	RA	1	1,364,455	Nonsynonymous	C -> A	0.091	G12C (GGT -> TGT)	fepC	Ferric enterobactin transport ATP‑binding protein FepC
1008	C17	44	4	40	0.0001	154	3.1	NA	TRUE	FALSE	RA	1	1,443,733	Nonsynonymous	C -> A	0.09	A19S (GCG -> TCG)	gtf1_2	Glycosyltransferase Gtf1
1009	C17	74	4	40	0.0001	285.5	3.6	NA	TRUE	FALSE	RA	1	1,444,329	Nonsense	G -> T	0.054	S1014* (TCA -> TAA)	sdrE	Serine‑aspartate repeat‑containing protein E
1010	C17	58	6	40	0.0001	196.4	9.9	NA	TRUE	FALSE	RA	1	1,457,121	Nonsense	C -> A	0.103	E35* (GAA -> TAA)	tadA_2	tRNA‑specific adenosine deaminase
1011	C17	65	4	40	0.0001	243.6	3	NA	TRUE	FALSE	RA	1	1,461,106	Nonsynonymous	C -> A	0.061	D295Y (GAT -> TAT)	LNEJMEBC_01402	putative epimerase/dehydratase
1012	C17	50	4	40	0.0001	169.5	4.3	NA	TRUE	FALSE	RA	1	1,498,829	Intergenic	C -> A	0.08	intergenic (-3/+16)	mcsA	Protein‑arginine kinase activator protein
1013	C17	77	4	40	0.0001	294.1	3.5	NA	TRUE	FALSE	RA	1	1,566,070	Intergenic	C -> A	0.052	intergenic (-31/+33)	treA	Trehalose‑6‑phosphate hydrolase
1014	C17	40	4	40	0.0001	131.4	5.2	NA	TRUE	FALSE	RA	1	1,619,395	Intergenic	C -> A	0.1	intergenic (-121/+243)	LNEJMEBC_01546	hypothetical protein
1015	C17	56	4	40	0.0001	186.9	6.4	NA	TRUE	FALSE	RA	1	1,638,105	Nonsynonymous	C -> T	0.071	A152V (GCT -> GTT)	tcyP	L‑cystine uptake protein TcyP
1016	C17	68	4	40	0.0001	235.5	6.1	NA	TRUE	FALSE	RA	1	1,645,695	Intergenic	C -> T	0.059	intergenic (-174/-126)	LNEJMEBC_01574	hypothetical protein
1017	C17	46	4	40	0.0001	147.2	6.8	NA	TRUE	FALSE	RA	1	1,656,104	Nonsynonymous	C -> T	0.087	H31Y (CAT -> TAT)	metI	Cystathionine gamma‑synthase/O‑acetylhomoserine (thiol)‑lyase
1018	C17	79	6	40	0.0001	296.9	9	NA	TRUE	FALSE	RA	1	1,709,657	Nonsynonymous	C -> A	0.076	G106C (GGT -> TGT)	LNEJMEBC_01635	hypothetical protein
1019	C17	41	4	40	0.0001	129	10.3	NA	TRUE	FALSE	RA	1	1,716,883	Nonsynonymous	T -> A	0.098	E89V (GAA -> GTA)	LNEJMEBC_01642	hypothetical protein
1020	C17	65	4	40	0.0001	249.2	4.3	NA	TRUE	FALSE	RA	1	1,759,701	Nonsense	C -> A	0.061	E60* (GAA -> TAA)	scdA	Iron‑sulfur cluster repair protein ScdA
1021	C17	47	6	40	0.0001	127.6	8.8	NA	TRUE	FALSE	RA	1	1,762,668	Nonsynonymous	G -> A	0.122	P266L (CCA -> CTA)	tarL	Teichoic acid ribitol‑phosphate polymerase TarL
1022	C17	56	7	40	0.0001	174.2	22.6	NA	TRUE	FALSE	RA	1	1,790,808	Nonsynonymous	A -> T	0.125	N359Y (AAT -> TAT)	lcfB	Long‑chain‑fatty‑acid‑‑CoA ligase
1023	C17	68	7	40	0.0001	212.7	9.7	NA	TRUE	FALSE	RA	1	1,943,211	Nonsynonymous	G -> T	0.096	R87S (CGT -> AGT)	LNEJMEBC_01834	hypothetical protein
1024	C17	66	4	40	0.0001	214.5	5.5	NA	TRUE	FALSE	RA	1	1,967,590	Nonsynonymous	C -> T	0.061	V252I (GTT -> ATT)	gloB_1	Hydroxyacylglutathione hydrolase
1025	C17	61	4	40	0.0001	225.5	3.7	NA	TRUE	FALSE	RA	1	2,069,769	Nonsynonymous	G -> T	0.065	S289I (AGT -> ATT)	LNEJMEBC_01942	hypothetical protein
1026	C17	54	4	40	0.0001	170.7	5.9	NA	TRUE	FALSE	RA	1	2,103,620	Nonsynonymous	C -> T	0.074	P582S (CCG -> TCG)	clfB	Clumping factor B
1027	C17	78	4	40	0.0001	281.6	5.2	NA	FALSE	FALSE	RA	1	2,178,717	Synonymous	C -> T	0.051	G135G (GGC -> GGT)	bacF	Transaminase BacF
1028	C17	54	4	40	0.0001	182.7	5.9	homopolymer	FALSE	FALSE	RA	1	2,199,272	Nonsynonymous	C -> T	0.074	G57D (GGC -> GAC)	LNEJMEBC_02051	hypothetical protein
1029	C17	49	4	40	0.0001	169	3.3	NA	TRUE	FALSE	RA	1	2,274,169	Nonsense	G -> T	0.081	E128* (GAA -> TAA)	LNEJMEBC_02122	hypothetical protein
1030	C17	61	4	40	0.0001	218	5	NA	TRUE	FALSE	RA	1	2,305,065	Nonsynonymous	T -> C	0.066	L234P (CTT -> CCT)	opuCC	Carnitine transport binding protein OpuCC
1031	C17	72	4	40	0.0001	271.9	3.6	NA	FALSE	FALSE	RA	1	2,331,948	Synonymous	C -> A	0.055	T325T (ACC -> ACA)	bioK	L‑Lysine‑‑8‑amino‑7‑oxononanoate transaminase
1032	C17	NA	NA	NA	NA	NA	NA	low position-hash score	FALSE	FALSE	JC	1	2,373,585	Indel < 50 bp	DEL 3 bp	0.087	intergenic (-135/+87)	LNEJMEBC_02210	Acid shock protein
1033	C17	53	4	40	0.0001	194.8	2.8	NA	TRUE	FALSE	RA	1	2,473,143	Nonsynonymous	G -> T	0.074	H273N (CAT -> AAT)	ureC	Urease subunit alpha
1034	C17	55	4	40	0.0001	194.3	4.6	NA	TRUE	FALSE	RA	1	2,503,530	Nonsense	G -> T	0.073	Y226* (TAC -> TAA)	LNEJMEBC_02337	hypothetical protein
1035	C17	64	4	40	0.0001	237.8	3.8	NA	TRUE	FALSE	RA	1	2,507,623	Nonsynonymous	G -> T	0.062	A332S (GCT -> TCT)	pbuG	Guanine/hypoxanthine permease PbuG
1036	C17	43	43	40	0.0001	167.3	NA	tandem repeat	FALSE	FALSE	RA	1	2,640,683	Intergenic	T -> C	1	intergenic (+80/-267)	rpmE2 / tdk	50S ribosomal protein L31 type B/Thymidine kinase
1037	C17	45	4	40	0.0001	155	4.5	NA	TRUE	FALSE	RA	1	2,731,554	Nonsynonymous	C -> A	0.089	V76F (GTC -> TTC)	yafV	Omega‑amidase YafV
1038	C17	55	4	40	0.0001	186.7	6.4	NA	TRUE	FALSE	RA	1	2,744,874	Nonsynonymous	G -> A	0.073	P156L (CCT -> CTT)	xerC_3	Tyrosine recombinase XerC
1039	C17	59	6	40	0.0001	202.8	9.8	NA	TRUE	FALSE	RA	1	2,751,500	Nonsynonymous	G -> T	0.102	K102N (AAG -> AAT)	LNEJMEBC_02582	hypothetical protein
1040	C17	60	4	40	0.0001	213.2	4.5	NA	TRUE	FALSE	RA	1	2,760,398	Nonsynonymous	G -> T	0.067	D99Y (GAT -> TAT)	LNEJMEBC_02601	hypothetical protein
1041	C18	56	4	40	0.0001	187.2	5	NA	FALSE	FALSE	RA	1	19,584	Synonymous	G -> A	0.071	T136T (ACG -> ACA)	entA_1	Enterotoxin type A
1042	C18	51	4	24	0.004	156.3	2.7	NA	TRUE	FALSE	RA	1	36,888	Nonsynonymous	T -> G	0.078	F229L (TTT -> TTG)	LNEJMEBC_00040	hypothetical protein
1043	C18	49	4	40	0.0001	176.5	4.4	NA	TRUE	FALSE	RA	1	183,119	Nonsynonymous	C -> A	0.082	M8I (ATG -> ATT)	LNEJMEBC_00212	Putative membrane protein insertion efficiency factor
1044	C18	53	4	40	0.0001	191.8	4.3	NA	TRUE	FALSE	RA	1	293,500	Nonsynonymous	G -> T	0.075	G271V (GGA -> GTA)	pfkA	ATP‑dependent 6‑phosphofructokinase
1045	C18	51	4	40	0.0001	180.6	4.8	NA	TRUE	FALSE	RA	1	341,951	Intergenic	C -> A	0.078	intergenic (+194/-42)	rplU	50S ribosomal protein L21
1046	C18	53	4	40	0.0001	193.2	4.3	NA	TRUE	FALSE	RA	1	351,222	Nonsynonymous	G -> T	0.075	M597I (ATG -> ATT)	secDF	Protein translocase subunit SecDF
1047	C18	59	6	40	0.0001	172.3	12.4	NA	TRUE	FALSE	RA	1	440,252	Nonsense	G -> A	0.102	W239* (TGG -> TGA)	glpG	Rhomboid protease GlpG
1048	C18	47	6	40	0.0001	130.1	13.8	NA	TRUE	FALSE	RA	1	784,387	Nonsynonymous	C -> T	0.128	E137K (GAA -> AAA)	xerC_1	Tyrosine recombinase XerC
1049	C18	50	4	40	0.0001	173	4.4	NA	TRUE	FALSE	RA	1	793,464	Nonsynonymous	C -> A	0.08	V11L (GTA -> TTA)	sucD	Succinate‑‑CoA ligase [ADP‑forming] subunit alpha
1050	C18	62	5	40	0.0001	226.1	5.1	NA	TRUE	FALSE	RA	1	1,034,734	Nonsynonymous	G -> T	0.077	A291S (GCC -> TCC)	ugtP	Processive diacylglycerol beta‑glucosyltransferase
1051	C18	64	6	40	0.0001	222.3	10.4	NA	TRUE	FALSE	RA	1	1,295,334	Nonsense	G -> T	0.094	Y90* (TAC -> TAA)	ltaS	Lipoteichoic acid synthase
1052	C18	75	21	40	0.0001	142.6	57.5	NA	TRUE	FALSE	RA	1	1,326,273	Nonsynonymous	C -> A	0.281	H97Q (CAC -> CAA)	mgrA	HTH‑type transcriptional regulator MgrA
1053	C18	85	7	40	0.0001	310.1	12	NA	TRUE	FALSE	RA	1	1,421,752	Nonsynonymous	G -> T	0.082	A79D (GCT -> GAT)	pta	Phosphate acetyltransferase
1054	C18	71	4	40	0.0001	257.2	4.2	NA	TRUE	FALSE	RA	1	1,549,749	Nonsynonymous	G -> T	0.056	L213I (CTT -> ATT)	LNEJMEBC_01487	hypothetical protein
1055	C18	70	4	40	0.0001	258.4	4.6	NA	TRUE	FALSE	RA	1	1,562,089	Nonsynonymous	T -> C	0.057	R108G (AGA -> GGA)	ruvB_2	Holliday junction ATP‑dependent DNA helicase RuvB
1056	C18	73	4	40	0.0001	267.6	3.7	NA	TRUE	FALSE	RA	1	1,712,534	Nonsynonymous	C -> A	0.055	K175N (AAG -> AAT)	hel	Lipoprotein E
1057	C18	64	4	40	0.0001	239.8	3.9	NA	TRUE	FALSE	RA	1	1,887,272	Nonsynonymous	G -> T	0.062	S300Y (TCT -> TAT)	LNEJMEBC_01787	hypothetical protein
1058	C18	86	6	40	0.0001	322.4	7.5	NA	TRUE	FALSE	RA	1	1,888,976	Nonsynonymous	C -> A	0.07	G318V (GGT -> GTT)	wbpI	UDP‑2,3‑diacetamido‑2,3‑dideoxy‑D‑glucuronate 2‑epimerase
1059	C18	87	10	40	0.0001	258.3	24.1	NA	FALSE	FALSE	RA	1	1,996,922	Synonymous	T -> G	0.115	T57T (ACA -> ACC)	hutH	Histidine ammonia‑lyase
1060	C18	76	5	40	0.0001	254	8.2	NA	TRUE	FALSE	RA	1	2,064,470	Nonsynonymous	G -> A	0.066	G1245D (GGT -> GAT)	sraP	Serine‑rich adhesin for platelets
1061	C18	67	4	40	0.0001	250.6	4.3	NA	TRUE	FALSE	RA	1	2,178,907	Nonsynonymous	C -> A	0.06	H199N (CAT -> AAT)	bacF	Transaminase BacF
1062	C18	61	4	40	0.0001	225.8	4.5	NA	TRUE	FALSE	RA	1	2,217,407	Nonsynonymous	C -> A	0.066	T116N (ACT -> AAT)	ybiV	Sugar phosphatase YbiV
1063	C18	73	4	40	0.0001	257	8.9	NA	TRUE	FALSE	RA	1	2,256,872	Nonsynonymous	A -> T	0.055	F69Y (TTT -> TAT)	LNEJMEBC_02102	hypothetical protein
1064	C18	77	4	40	0.0001	273.8	5.7	NA	TRUE	FALSE	RA	1	2,258,964	Nonsynonymous	C -> T	0.052	G149S (GGT -> AGT)	pgcA	Phosphoglucomutase
1065	C18	82	6	40	0.0001	301.5	9	NA	TRUE	FALSE	RA	1	2,472,386	Nonsynonymous	G -> T	0.073	S525Y (TCT -> TAT)	ureC	Urease subunit alpha
1066	C18	61	4	40	0.0001	208.3	4.3	NA	TRUE	FALSE	RA	1	2,484,987	Nonsynonymous	G -> A	0.065	D96N (GAT -> AAT)	LNEJMEBC_02317	hypothetical protein
1067	C18	58	8	40	0.0001	175	17.8	NA	FALSE	FALSE	RA	1	2,502,699	Synonymous	T -> C	0.138	S147S (TCA -> TCG)	glcU_2	putative glucose uptake protein GlcU
1068	C18	49	13	40	0.0001	95.6	43.4	NA	TRUE	FALSE	RA	1	2,519,582	Nonsynonymous	G -> C	0.265	V59L (GTT -> CTT)	adk	Adenylate kinase
1069	C18	45	4	40	0.0001	137.8	6.8	NA	FALSE	FALSE	RA	1	2,529,342	Intergenic	T -> G	0.089	intergenic (-504/-443)	LNEJMEBC_02376 / LNEJMEBC_02377	hypothetical protein/hypothetical protein
1070	C18	64	4	40	0.0001	227.8	4.4	NA	TRUE	FALSE	RA	1	2,575,915	Nonsynonymous	G -> T	0.063	W132C (TGG -> TGT)	LNEJMEBC_02418	hypothetical protein
1071	C18	78	77	40	0.0001	297	-3.4	tandem repeat	FALSE	FALSE	RA	1	2,640,683	Intergenic	T -> C	1	intergenic (+80/-267)	rpmE2 / tdk	50S ribosomal protein L31 type B/Thymidine kinase
1072	C18	66	4	40	0.0001	225.8	6	NA	FALSE	FALSE	RA	1	2,690,591	Synonymous	G -> A	0.061	E14E (GAG -> GAA)	sigB	RNA polymerase sigma‑B factor
1073	C18	61	4	40	0.0001	209.1	5.7	NA	TRUE	FALSE	RA	1	2,716,549	Nonsynonymous	C -> T	0.066	G109R (GGA -> AGA)	mutS_2	DNA mismatch repair protein MutS
1074	C18	69	4	40	0.0001	256.5	4.3	NA	TRUE	FALSE	RA	1	2,734,371	Nonsynonymous	G -> T	0.058	A207D (GCT -> GAT)	LNEJMEBC_02561	hypothetical protein
1075	C18	49	4	40	0.0001	173	4.4	NA	TRUE	FALSE	RA	1	2,744,907	Nonsynonymous	G -> T	0.082	P145H (CCC -> CAC)	xerC_3	Tyrosine recombinase XerC
1076	C18	61	4	40	0.0001	220.2	4	NA	TRUE	FALSE	RA	1	2,749,616	Nonsynonymous	G -> T	0.066	E88D (GAG -> GAT)	LNEJMEBC_02578	hypothetical protein
1077	C18	65	6	40	0.0001	220.9	11.1	NA	TRUE	FALSE	RA	1	2,750,344	Intergenic	A -> G	0.092	intergenic (+26/-5)	LNEJMEBC_02580	hypothetical protein
1078	C19	NA	NA	NA	NA	NA	NA	NA	TRUE	FALSE	JC	1	42,312	Indel < 50 bp	DEL 2 bp	0.071	coding (225/1380 nt)	mdlD	NAD(P)‑dependent benzaldehyde dehydrogenase
1079	C19	62	4	40	0.0001	207	5.7	NA	TRUE	FALSE	RA	1	81,045	Nonsynonymous	C -> T	0.064	S114L (TCA -> TTA)	map_3	Methionine aminopeptidase
1080	C19	43	4	40	0.0001	146.5	5.3	NA	FALSE	FALSE	RA	1	174,212	Intergenic	G -> T	0.093	intergenic (+5/-583)	LNEJMEBC_00201 / LNEJMEBC_00202	hypothetical protein/hypothetical protein
1081	C19	53	4	40	0.0001	190.7	4.9	NA	TRUE	FALSE	RA	1	225,269	Nonsynonymous	G -> T	0.075	G409C (GGT -> TGT)	murJ	Lipid II flippase MurJ
1082	C19	55	6	40	0.0001	179.6	8.8	NA	TRUE	FALSE	RA	1	336,341	Nonsynonymous	C -> A	0.109	N193K (AAC -> AAA)	fpgS	Folylpolyglutamate synthase
1083	C19	24	4	40	0.0001	65.7	5.8	NA	FALSE	FALSE	RA	1	510,435	Intergenic	G -> T	0.167	intergenic (+162/-550)	cmk / rpsA	Cytidylate kinase/30S ribosomal protein S1
1084	C19	44	5	40	0.0001	136.4	8.2	NA	FALSE	FALSE	RA	1	729,718	Intergenic	C -> T	0.113	intergenic (-467/+8)	glpF / glpP	Glycerol uptake facilitator protein/Glycerol uptake operon antiterminator regulatory protein
1085	C19	54	4	40	0.0001	194.6	2.9	NA	TRUE	FALSE	RA	1	806,927	Nonsynonymous	C -> A	0.073	G624C (GGT -> TGT)	smc	Chromosome partition protein Smc
1086	C19	51	4	40	0.0001	181.1	4.4	NA	TRUE	FALSE	RA	1	863,125	Nonsynonymous	G -> T	0.078	A402D (GCT -> GAT)	murD	UDP‑N‑acetylmuramoylalanine‑‑D‑glutamate ligase
1087	C19	51	4	40	0.0001	159.5	6.5	NA	FALSE	FALSE	RA	1	882,466	Synonymous	C -> T	0.079	Y106Y (TAC -> TAT)	LNEJMEBC_00825	hypothetical protein
1088	C19	54	4	40	0.0001	175.6	6.4	NA	FALSE	FALSE	RA	1	891,440	Intergenic	C -> T	0.074	intergenic (-255/+234)	LNEJMEBC_00836 / LNEJMEBC_00837	hypothetical protein/hypothetical protein
1089	C19	45	4	40	0.0001	141.9	4.6	NA	TRUE	FALSE	RA	1	896,202	Nonsynonymous	G -> T	0.089	P62H (CCT -> CAT)	frdA	Fumarate reductase flavoprotein subunit
1090	C19	42	4	40	0.0001	138	4.2	NA	TRUE	FALSE	RA	1	917,271	Nonsynonymous	T -> C	0.095	V237A (GTT -> GCT)	isdA	Iron‑regulated surface determinant protein A
1091	C19	57	4	40	0.0001	194.5	6.3	NA	TRUE	FALSE	RA	1	974,781	Nonsynonymous	G -> A	0.07	A312V (GCA -> GTA)	purH	Bifunctional purine biosynthesis protein PurH
1092	C19	43	4	40	0.0001	142.6	4.7	NA	TRUE	FALSE	RA	1	1,078,111	Nonsynonymous	T -> C	0.093	I390V (ATT -> GTT)	clpB	Chaperone protein ClpB
1093	C19	40	6	40	0.0001	104.9	14.2	NA	TRUE	FALSE	RA	1	1,129,728	Nonsynonymous	C -> T	0.15	G96D (GGT -> GAT)	yutF	Acid sugar phosphatase
1094	C19	54	4	40	0.0001	187.9	10.8	NA	TRUE	FALSE	RA	1	1,164,590	Indel < 50 bp	DEL 1 bp	0.074	coding (981/1287 nt)	LNEJMEBC_01095	hypothetical protein
1095	C19	35	5	40	0.0001	102.9	8.5	NA	TRUE	FALSE	RA	1	1,180,191	Nonsense	G -> T	0.143	E3* (GAA -> TAA)	LNEJMEBC_01131	hypothetical protein
1096	C19	61	8	40	0.0001	188.9	17.3	NA	TRUE	FALSE	RA	1	1,259,096	Nonsynonymous	C -> A	0.131	A122S (GCA -> TCA)	LNEJMEBC_01210	DegV domain‑containing protein
1097	C19	69	4	40	0.0001	266	3.8	NA	TRUE	FALSE	RA	1	1,436,694	Nonsynonymous	C -> A	0.058	M16I (ATG -> ATT)	hxlB	3‑hexulose‑6‑phosphate isomerase
1098	C19	65	4	40	0.0001	244.3	4.6	NA	TRUE	FALSE	RA	1	1,473,039	Nonsynonymous	C -> A	0.061	A1197S (GCA -> TCA)	rpoC	DNA‑directed RNA polymerase subunit beta'
1099	C19	62	5	40	0.0001	189	8.2	NA	FALSE	FALSE	RA	1	1,587,466	Synonymous	C -> T	0.081	K164K (AAG -> AAA)	est_2	Carboxylesterase
1100	C19	42	4	40	0.0001	140.4	4.7	NA	TRUE	FALSE	RA	1	1,620,134	Nonsynonymous	C -> A	0.095	W128L (TGG -> TTG)	LNEJMEBC_01547	hypothetical protein
1101	C19	53	4	40	0.0001	173	6.4	NA	FALSE	FALSE	RA	1	1,655,714	Intergenic	C -> T	0.076	intergenic (-362/-300)	spo0J / metI	Stage 0 sporulation protein J/Cystathionine gamma‑synthase/O‑acetylhomoserine (thiol)‑lyase
1102	C19	52	4	40	0.0001	182.1	4.3	NA	TRUE	FALSE	RA	1	1,750,345	Nonsynonymous	G -> T	0.077	A251S (GCT -> TCT)	rbsK_rbiA	Bifunctional ribokinase/ribose‑5‑phosphate isomerase A
1103	C19	51	4	40	0.0001	170.9	4.4	NA	TRUE	FALSE	RA	1	1,752,997	Nonsynonymous	C -> A	0.078	V150F (GTC -> TTC)	bglA	Aryl‑phospho‑beta‑D‑glucosidase BglA
1104	C19	79	4	40	0.0001	298.2	4.2	NA	TRUE	FALSE	RA	1	1,788,366	Nonsynonymous	G -> T	0.051	R74L (CGC -> CTC)	carA_2	Caffeate CoA‑transferase
1105	C19	48	4	40	0.0001	172.3	5.1	NA	TRUE	FALSE	RA	1	1,817,638	Nonsense	G -> T	0.083	S89* (TCG -> TAG)	cycB	Cyclodextrin‑binding protein
1106	C19	66	4	40	0.0001	242.1	4.5	NA	TRUE	FALSE	RA	1	1,939,584	Nonsynonymous	G -> T	0.061	A42S (GCT -> TCT)	spa	Immunoglobulin G‑binding protein A
1107	C19	77	4	40	0.0001	299.6	3.6	NA	TRUE	FALSE	RA	1	1,965,063	Nonsynonymous	C -> A	0.052	A307E (GCA -> GAA)	dus	putative tRNA‑dihydrouridine synthase
1108	C19	61	6	40	0.0001	195.7	13	NA	TRUE	FALSE	RA	1	2,143,630	Nonsynonymous	G -> A	0.098	G238E (GGA -> GAA)	panC	Pantothenate synthetase
1109	C19	67	4	40	0.0001	224.3	5.6	NA	TRUE	FALSE	RA	1	2,151,423	Nonsynonymous	C -> T	0.06	A200T (GCT -> ACT)	pyrD	Dihydroorotate dehydrogenase (quinone)
1110	C19	74	4	40	0.0001	282.8	3.7	NA	TRUE	FALSE	RA	1	2,200,531	Nonsynonymous	C -> A	0.054	L101I (CTT -> ATT)	cynR	HTH‑type transcriptional regulator CynR
1111	C19	76	6	40	0.0001	247.7	11.8	NA	TRUE	FALSE	RA	1	2,389,274	Nonsynonymous	G -> A	0.079	A168V (GCA -> GTA)	yhfP	Putative quinone oxidoreductase YhfP
1112	C19	44	4	40	0.0001	153.5	3.3	NA	TRUE	FALSE	RA	1	2,400,577	Nonsynonymous	G -> T	0.09	M89I (ATG -> ATT)	LNEJMEBC_02235	hypothetical protein
1113	C19	64	4	40	0.0001	238.2	4.6	NA	TRUE	FALSE	RA	1	2,425,341	Nonsynonymous	G -> T	0.063	T174K (ACA -> AAA)	lyrA	Lysostaphin resistance protein A
1114	C19	55	6	40	0.0001	183.7	11.1	NA	TRUE	FALSE	RA	1	2,445,457	Nonsynonymous	C -> A	0.109	A358E (GCG -> GAG)	yifK	putative transport protein YifK
1115	C19	52	31	40	0.0001	42.2	64.8	NA	TRUE	FALSE	RA	1	2,522,127	Nonsynonymous	C -> T	0.596	A214V (GCA -> GTA)	rpoA	DNA‑directed RNA polymerase subunit alpha
1116	C19	47	4	40	0.0001	160.3	5.2	NA	TRUE	FALSE	RA	1	2,541,000	Nonsynonymous	C -> A	0.085	H132N (CAT -> AAT)	LNEJMEBC_02386	hypothetical protein
1117	C19	58	6	40	0.0001	182	11	NA	TRUE	FALSE	RA	1	2,562,554	Nonsynonymous	C -> A	0.104	D511Y (GAC -> TAC)	LNEJMEBC_02407	hypothetical protein
1118	C19	61	4	40	0.0001	209.7	6.2	NA	TRUE	FALSE	RA	1	2,703,190	Nonsynonymous	C -> T	0.066	C396Y (TGT -> TAT)	leuC	3‑isopropylmalate dehydratase large subunit
1119	C19	58	4	40	0.0001	191.2	5.8	NA	TRUE	FALSE	RA	1	2,709,213	Nonsynonymous	C -> T	0.069	S317N (AGC -> AAC)	ilvB	Acetolactate synthase large subunit
1120	C19	77	4	40	0.0001	291.3	4.2	NA	TRUE	FALSE	RA	1	2,752,006	Nonsynonymous	C -> A	0.052	A80D (GCT -> GAT)	LNEJMEBC_02584	hypothetical protein
1121	C20	46	4	40	0.0001	155.9	4.3	NA	TRUE	FALSE	RA	1	76,563	Nonsynonymous	C -> A	0.087	A164D (GCT -> GAT)	murF_1	UDP‑N‑acetylmuramoyl‑tripeptide‑‑D‑alanyl‑D‑ alanine ligase
1122	C20	49	4	40	0.0001	156.1	6.2	NA	TRUE	FALSE	RA	1	147,987	Nonsynonymous	G -> A	0.082	D117N (GAT -> AAT)	ydeN	Putative hydrolase YdeN
1123	C20	36	4	40	0.0001	121.3	3.4	NA	TRUE	FALSE	RA	1	248,700	Nonsynonymous	C -> A	0.11	D82Y (GAT -> TAT)	acuA	Acetoin utilization protein AcuA
1124	C20	41	4	40	0.0001	138	5.2	NA	TRUE	FALSE	RA	1	338,171	Nonsense	C -> A	0.097	S55* (TCG -> TAG)	LNEJMEBC_00338	hypothetical protein
1125	C20	34	4	40	0.0001	107	4.9	NA	TRUE	FALSE	RA	1	381,070	Nonsense	G -> T	0.118	E87* (GAG -> TAG)	LNEJMEBC_00378	hypothetical protein
1126	C20	33	4	40	0.0001	86.8	5.7	NA	TRUE	FALSE	RA	1	393,889	Nonsynonymous	C -> T	0.121	P96S (CCA -> TCA)	LNEJMEBC_00392	hypothetical protein
1127	C20	18	4	40	0.0001	38.6	6.8	NA	FALSE	FALSE	RA	1	415,673	Intergenic	C -> A	0.222	intergenic (+7/-213)	rpsU / nfeD	30S ribosomal protein S21/Stomatin-like protein
1128	C20	33	4	40	0.0001	95.1	6.9	NA	TRUE	FALSE	RA	1	552,366	Nonsynonymous	C -> T	0.121	A216V (GCT -> GTT)	tdcB	L‑threonine dehydratase catabolic TdcB
1129	C20	24	13	40	0.0001	0.7	38.9	NA	TRUE	FALSE	RA	1	602,051	Nonsynonymous	G -> C	0.542	V88L (GTT -> CTT)	arlR	Response regulator ArlR
1130	C20	23	4	40	0.0001	54.3	7.2	NA	TRUE	FALSE	RA	1	688,020	Nonsynonymous	C -> T	0.174	V10I (GTA -> ATA)	LNEJMEBC_00645	hypothetical protein
1131	C20	42	4	40	0.0001	142.8	5.2	NA	TRUE	FALSE	RA	1	735,420	Nonsynonymous	C -> A	0.095	A97S (GCC -> TCC)	LNEJMEBC_00693	hypothetical protein
1132	C20	38	4	40	0.0001	127.3	5.4	NA	TRUE	FALSE	RA	1	738,579	Nonsynonymous	C -> A	0.105	V152F (GTT -> TTT)	LNEJMEBC_00697	hypothetical protein
1133	C20	25	4	40	0.0001	71.9	5.5	NA	TRUE	FALSE	RA	1	891,903	Nonsynonymous	G -> T	0.16	A92D (GCT -> GAT)	LNEJMEBC_00837	hypothetical protein
1134	C20	36	4	40	0.0001	118	5.5	NA	TRUE	FALSE	RA	1	899,307	Intergenic	C -> A	0.111	intergenic (-150/+174)	uvrC	UvrABC system protein C
1135	C20	30	4	40	0.0001	83.1	7.1	NA	FALSE	FALSE	RA	1	965,035	Synonymous	G -> A	0.133	V80V (GTC -> GTT)	ptsH	Phosphocarrier protein HPr
1136	C20	51	4	40	0.0001	185.2	4.8	NA	TRUE	FALSE	RA	1	975,186	Nonsynonymous	G -> T	0.078	T177N (ACT -> AAT)	purH	Bifunctional purine biosynthesis protein PurH
1137	C20	68	4	40	0.0001	260.8	4.3	NA	TRUE	FALSE	RA	1	1,057,166	Nonsynonymous	G -> T	0.059	A43D (GCT -> GAT)	dppC	Dipeptide transport system permease protein DppC
1138	C20	44	4	40	0.0001	146.4	4.4	NA	TRUE	FALSE	RA	1	1,088,450	Nonsynonymous	G -> T	0.091	A540E (GCG -> GAG)	addA	ATP‑dependent helicase/nuclease subunit A
1139	C20	54	4	40	0.0001	199.9	4	NA	TRUE	FALSE	RA	1	1,097,562	Nonsynonymous	G -> T	0.074	M52I (ATG -> ATT)	argG	Argininosuccinate synthase
1140	C20	47	6	40	0.0001	131.2	11.3	NA	FALSE	FALSE	RA	1	1,105,295	Synonymous	G -> A	0.128	D121D (GAC -> GAT)	LNEJMEBC_01030	putative oxidoreductase
1141	C20	46	4	40	0.0001	160.1	5	NA	FALSE	FALSE	RA	1	1,117,183	Intergenic	G -> T	0.087	intergenic (-269/+142)	LNEJMEBC_01043 / pepA_2	hypothetical protein/Cytosol aminopeptidase
1142	C20	45	4	40	0.0001	151	3.6	NA	TRUE	FALSE	RA	1	1,131,154	Nonsynonymous	C -> A	0.089	D41Y (GAC -> TAC)	LNEJMEBC_01060	hypothetical protein
1143	C20	35	4	40	0.0001	111	11.7	NA	TRUE	FALSE	RA	1	1,176,033	Indel < 50 bp	DEL 1 bp	0.114	coding (65/261 nt)	LNEJMEBC_01121	hypothetical protein
1144	C20	39	4	40	0.0001	121.3	5.6	NA	FALSE	FALSE	RA	1	1,205,529	Intergenic	A -> G	0.103	intergenic (-190/+167)	cspA_2 / nuc	Cold shock protein CspA/Thermonuclease
1145	C20	61	5	40	0.0001	184.4	8.8	NA	TRUE	FALSE	RA	1	1,250,202	Intergenic	G -> A	0.082	intergenic (-147/+27)	yfbR	5'‑deoxynucleotidase YfbR
1146	C20	87	8	40	0.0001	288.9	14.2	NA	TRUE	FALSE	RA	1	1,258,201	Nonsynonymous	G -> T	0.092	T10K (ACA -> AAA)	comFA	ComF operon protein 1
1147	C20	50	4	40	0.0001	159.7	6.2	NA	TRUE	FALSE	RA	1	1,401,610	Nonsynonymous	G -> A	0.08	A487V (GCT -> GTT)	argS	Arginine‑‑tRNA ligase
1148	C20	60	4	40	0.0001	207.7	2.8	NA	FALSE	FALSE	RA	1	1,407,801	Synonymous	C -> T	0.066	L177L (TTG -> TTA)	ywqN	Putative NAD(P)H‑dependent FMN‑containing oxidoreductase YwqN
1149	C20	59	4	40	0.0001	211.4	4.5	NA	TRUE	FALSE	RA	1	1,431,212	Nonsynonymous	G -> T	0.068	A133E (GCA -> GAA)	yhfS	Putative acetyl‑CoA C‑acetyltransferase YhfS
1150	C20	59	4	40	0.0001	199.2	2.2	multicopy element	FALSE	FALSE	RA	1	1,515,191	Other	T -> C	0.06	noncoding (7/75 nt)	LNEJMEBC_01450	tRNA‑Lys
1151	C20	60	4	40	0.0001	206.1	4.8	NA	TRUE	FALSE	RA	1	1,528,318	Nonsynonymous	T -> C	0.067	Q186R (CAA -> CGA)	LNEJMEBC_01466	hypothetical protein
1152	C20	51	4	40	0.0001	185.3	4.1	NA	TRUE	FALSE	RA	1	1,538,021	Nonsynonymous	G -> T	0.078	A9E (GCA -> GAA)	glmU	Bifunctional protein GlmU
1153	C20	54	5	40	0.0001	180	8.1	NA	TRUE	FALSE	RA	1	1,621,059	Nonsynonymous	T -> C	0.093	R298G (AGA -> GGA)	LNEJMEBC_01548	hypothetical protein
1154	C20	72	6	40	0.0001	234.7	12.1	NA	TRUE	FALSE	RA	1	1,629,437	Nonsynonymous	C -> T	0.083	D355N (GAC -> AAC)	guaA	GMP synthase [glutamine‑hydrolyzing]
1155	C20	42	4	40	0.0001	143.8	4.5	NA	TRUE	FALSE	RA	1	1,633,948	Intergenic	C -> A	0.095	intergenic (-74/-439)	xpt	Xanthine phosphoribosyltransferase
1156	C20	52	4	40	0.0001	187.2	4.1	NA	TRUE	FALSE	RA	1	1,645,959	Nonsynonymous	C -> A	0.077	P47T (CCT -> ACT)	LNEJMEBC_01574	hypothetical protein
1157	C20	57	6	40	0.0001	179.7	9.5	NA	TRUE	FALSE	RA	1	1,685,959	Nonsynonymous	G -> A	0.1	D93N (GAT -> AAT)	cmtB	Mannitol‑specific cryptic phosphotransferase enzyme IIA component
1158	C20	71	4	40	0.0001	267.5	4.2	NA	TRUE	FALSE	RA	1	1,727,524	Nonsynonymous	G -> T	0.056	T1140K (ACA -> AAA)	essC	ESAT‑6 secretion machinery protein EssC
1159	C20	42	6	40	0.0001	103.9	11.8	NA	TRUE	FALSE	RA	1	1,739,048	Nonsynonymous	G -> A	0.144	V397I (GTA -> ATA)	LNEJMEBC_01665	hypothetical protein
1160	C20	60	4	40	0.0001	220.8	4.5	NA	TRUE	FALSE	RA	1	1,863,798	Nonsynonymous	G -> T	0.067	Q824K (CAA -> AAA)	grsB	Gramicidin S synthase 2
1161	C20	84	8	40	0.0001	269.7	18.3	NA	TRUE	FALSE	RA	1	1,875,461	Nonsynonymous	G -> A	0.095	P228S (CCT -> TCT)	czcD_1	Cadmium, cobalt and zinc/H(+)‑K(+) antiporter
1162	C20	58	4	40	0.0001	213.3	4.6	NA	TRUE	FALSE	RA	1	1,876,965	Nonsynonymous	C -> A	0.069	V438L (GTA -> TTA)	aldA	Putative aldehyde dehydrogenase AldA
1163	C20	73	4	40	0.0001	276.9	4.1	NA	FALSE	FALSE	RA	1	2,038,297	Intergenic	C -> A	0.055	intergenic (+100/-204)	LNEJMEBC_01914 / hisZ	hypothetical protein/ATP phosphoribosyltransferase regulatory subunit
1164	C20	75	4	40	0.0001	290	4.1	NA	FALSE	FALSE	RA	1	2,040,879	Synonymous	G -> T	0.053	A312A (GCG -> GCT)	hisD	Histidinol dehydrogenase
1165	C20	46	4	40	0.0001	144.8	5	NA	TRUE	FALSE	RA	1	2,100,569	Nonsynonymous	G -> T	0.087	A263S (GCA -> TCA)	arcC2	Carbamate kinase 2
1166	C20	62	4	40	0.0001	203.4	5.8	NA	TRUE	FALSE	RA	1	2,149,528	Intergenic	G -> A	0.065	intergenic (-264/-90)	queH	Epoxyqueuosine reductase QueH
1167	C20	69	4	40	0.0001	266.6	3.6	NA	TRUE	FALSE	RA	1	2,163,526	Nonsynonymous	G -> T	0.058	P61T (CCA -> ACA)	LNEJMEBC_02022	hypothetical protein
1168	C20	58	4	40	0.0001	195.6	5.5	NA	FALSE	FALSE	RA	1	2,182,145	Synonymous	G -> A	0.069	H529H (CAC -> CAT)	copA	Copper‑exporting P‑type ATPase
1169	C20	47	4	40	0.0001	159	9.8	NA	TRUE	FALSE	RA	1	2,203,869	Nonsynonymous	T -> A	0.085	L479I (TTA -> ATA)	ydaP	Putative thiamine pyrophosphate‑containing protein YdaP
1170	C20	64	4	40	0.0001	231	4.4	NA	TRUE	FALSE	RA	1	2,258,925	Nonsynonymous	G -> T	0.063	L162I (CTT -> ATT)	pgcA	Phosphoglucomutase
1171	C20	61	4	40	0.0001	224	3.8	NA	FALSE	FALSE	RA	1	2,387,365	Synonymous	G -> T	0.066	G37G (GGG -> GGT)	LNEJMEBC_02223	Ferredoxin‑‑NADP reductase
1172	C20	55	4	40	0.0001	197.4	4.7	NA	FALSE	FALSE	RA	1	2,489,927	Synonymous	G -> T	0.073	V20V (GTG -> GTT)	moaA	GTP 3',8‑cyclase
1173	C20	38	4	40	0.0001	117	6.7	NA	TRUE	FALSE	RA	1	2,491,647	Nonsynonymous	G -> A	0.105	D61N (GAT -> AAT)	sarV	HTH‑type transcriptional regulator SarV
1174	C20	68	4	40	0.0001	250.3	4.3	NA	TRUE	FALSE	RA	1	2,564,351	Nonsynonymous	G -> T	0.059	G56W (GGG -> TGG)	LNEJMEBC_02408	hypothetical protein
1175	C20	49	4	40	0.0001	169.8	4.9	NA	TRUE	FALSE	RA	1	2,575,082	Nonsynonymous	G -> T	0.082	D256Y (GAT -> TAT)	LNEJMEBC_02417	putative uridylyltransferase
1176	C20	59	26	40	0.0001	31.7	82.1	tandem repeat	FALSE	FALSE	RA	1	2,640,683	Intergenic	T -> C	0.439	intergenic (+80/-267)	rpmE2 / tdk	50S ribosomal protein L31 type B/Thymidine kinase
1177	C20	50	4	40	0.0001	177.2	4.2	NA	TRUE	FALSE	RA	1	2,681,182	Nonsynonymous	G -> T	0.08	V142F (GTT -> TTT)	kdpB	Potassium‑transporting ATPase ATP‑binding subunit
1178	C21	53	4	40	0.0001	167.8	5.9	NA	FALSE	FALSE	RA	1	40,200	Synonymous	G -> A	0.076	A64A (GCG -> GCA)	LNEJMEBC_00044	hypothetical protein
1179	C21	55	4	40	0.0001	190.3	4.7	NA	TRUE	FALSE	RA	1	63,717	Nonsynonymous	G -> T	0.073	V321L (GTA -> TTA)	LNEJMEBC_00063	hypothetical protein
1180	C21	47	4	40	0.0001	159.7	4.4	NA	TRUE	FALSE	RA	1	89,955	Nonsynonymous	G -> T	0.085	P160T (CCA -> ACA)	LNEJMEBC_00089	hypothetical protein
1181	C21	37	4	40	0.0001	110	7.1	NA	TRUE	FALSE	RA	1	105,915	Nonsynonymous	G -> A	0.108	A287T (GCA -> ACA)	ghrB_1	Glyoxylate/hydroxypyruvate reductase B
1182	C21	54	4	40	0.0001	189.3	4.7	multicopy element	FALSE	FALSE	RA	1	114,093	Other	G -> T	0.074	noncoding (70/76 nt)	LNEJMEBC_00128	tRNA‑Thr
1183	C21	41	5	40	0.0001	126.3	6.9	NA	TRUE	FALSE	RA	1	147,789	Nonsense	G -> T	0.121	E51* (GAA -> TAA)	ydeN	Putative hydrolase YdeN
1184	C21	49	6	40	0.0001	147.2	11.8	NA	TRUE	FALSE	RA	1	319,506	Nonsynonymous	G -> A	0.122	E130K (GAG -> AAG)	LNEJMEBC_00322	hypothetical protein
1185	C21	29	23	40	0.0001	66	11.4	tandem repeat	FALSE	FALSE	RA	1	396,807	Synonymous	T -> C	0.827	D153D (GAT -> GAC)	nadD	putative nicotinate‑nucleotide adenylyltransferase
1186	C21	43	4	40	0.0001	133.1	6.8	NA	FALSE	FALSE	RA	1	543,175	Synonymous	G -> A	0.093	A298A (GCG -> GCA)	rlmL	Ribosomal RNA large subunit methyltransferase L
1187	C21	51	4	40	0.0001	160.2	5.9	NA	TRUE	FALSE	RA	1	553,587	Nonsynonymous	C -> T	0.079	A266V (GCA -> GTA)	steT	Serine/threonine exchanger SteT
1188	C21	35	6	40	0.0001	91.3	11.3	NA	TRUE	FALSE	RA	1	614,638	Nonsynonymous	C -> A	0.172	W266C (TGG -> TGT)	LNEJMEBC_00582	TelA‑like protein
1189	C21	42	4	40	0.0001	142.8	5.2	NA	TRUE	FALSE	RA	1	656,213	Nonsynonymous	C -> A	0.095	P345T (CCT -> ACT)	LNEJMEBC_00622	hypothetical protein
1190	C21	47	4	40	0.0001	130.9	6.1	NA	TRUE	FALSE	RA	1	657,088	Nonsynonymous	C -> T	0.086	R195Q (CGA -> CAA)	umuC	Protein UmuC
1191	C21	42	4	40	0.0001	140.5	5.2	NA	TRUE	FALSE	RA	1	742,790	Nonsense	C -> A	0.095	E396* (GAA -> TAA)	rny	Ribonuclease Y
1192	C21	52	4	40	0.0001	185.8	4.2	NA	TRUE	FALSE	RA	1	862,127	Nonsense	C -> A	0.077	E280* (GAA -> TAA)	divIB	Cell division protein DivIB
1193	C21	39	6	40	0.0001	114	11.8	NA	TRUE	FALSE	RA	1	867,059	Nonsynonymous	G -> T	0.154	A255D (GCT -> GAT)	pbpB	Penicillin‑binding protein 2B
1194	C21	42	4	40	0.0001	137.9	5.2	NA	TRUE	FALSE	RA	1	888,204	Nonsynonymous	C -> A	0.095	M149I (ATG -> ATT)	fib	Fibrinogen‑binding protein
1195	C21	40	6	40	0.0001	121	10.1	NA	TRUE	FALSE	RA	1	937,658	Nonsynonymous	C -> A	0.15	V221F (GTT -> TTT)	typA	GTP‑binding protein TypA/BipA
1196	C21	47	4	40	0.0001	167.6	2.1	NA	TRUE	FALSE	RA	1	937,791	Nonsynonymous	G -> T	0.077	S176R (AGC -> AGA)	typA	GTP‑binding protein TypA/BipA
1197	C21	45	6	40	0.0001	139.2	10.6	NA	TRUE	FALSE	RA	1	1,032,485	Nonsynonymous	C -> A	0.134	G316V (GGT -> GTT)	murE	UDP‑N‑acetylmuramoyl‑L‑alanyl‑D‑glutamate‑‑L‑ lysine ligase
1198	C21	39	36	40	0.0001	123.5	2.2	tandem repeat	FALSE	FALSE	RA	1	1,067,855	Nonsynonymous	T -> C	1	I18V (ATT -> GTT)	oppB	Oligopeptide transport system permease protein OppB
1199	C21	46	4	40	0.0001	159.7	5	NA	FALSE	FALSE	RA	1	1,079,480	Intergenic	G -> T	0.087	intergenic (-202/+1)	clpB / oatA_1	Chaperone protein ClpB/O‑acetyltransferase OatA
1200	C21	33	4	40	0.0001	86.1	5.6	NA	TRUE	FALSE	RA	1	1,120,901	Nonsynonymous	C -> A	0.123	M17I (ATG -> ATT)	LNEJMEBC_01046	hypothetical protein
1201	C21	30	6	24	0.004	58.6	3.4	NA	FALSE	FALSE	RA	1	1,190,026	Intergenic	C -> A	0.18	intergenic (+60/+174)	LNEJMEBC_01140 / LNEJMEBC_01141	hypothetical protein/hypothetical protein
1202	C21	39	5	24	0.004	117.4	3.3	NA	TRUE	FALSE	RA	1	1,273,171	Nonsynonymous	G -> T	0.117	L226I (CTT -> ATT)	fatC	Ferric‑anguibactin transport system permease protein FatC
1203	C21	42	4	40	0.0001	144.6	5.2	NA	TRUE	FALSE	RA	1	1,374,774	Nonsynonymous	C -> A	0.095	V12L (GTA -> TTA)	tagG	Teichoic acid translocation permease protein TagG
1204	C21	58	4	40	0.0001	208	5.1	NA	FALSE	FALSE	RA	1	1,439,713	Synonymous	T -> C	0.069	P58P (CCT -> CCC)	folE2	GTP cyclohydrolase FolE2
1205	C21	42	4	40	0.0001	121	6.8	NA	FALSE	FALSE	RA	1	1,466,067	Synonymous	G -> A	0.096	D89D (GAC -> GAT)	LNEJMEBC_01405	Putative pyridoxal phosphate‑dependent acyltransferase
1206	C21	51	4	40	0.0001	186	4.8	NA	TRUE	FALSE	RA	1	1,478,369	Nonsynonymous	C -> A	0.078	L649F (TTG -> TTT)	rpoB	DNA‑directed RNA polymerase subunit beta
1207	C21	40	4	40	0.0001	131.1	4.7	NA	TRUE	FALSE	RA	1	1,500,589	Nonsynonymous	G -> T	0.1	D376Y (GAT -> TAT)	nupC_1	Nucleoside permease NupC
1208	C21	37	35	40	0.0001	131.9	-2.9	tandem repeat	FALSE	FALSE	RA	1	1,525,055	Nonsynonymous	A -> G	1	I424T (ATA -> ACA)	tilS	tRNA(Ile)‑lysidine synthase
1209	C21	46	4	40	0.0001	165.8	5	NA	TRUE	FALSE	RA	1	1,663,368	Nonsynonymous	G -> T	0.087	P334H (CCT -> CAT)	LNEJMEBC_01592	putative acetyl‑CoA acyltransferase
1210	C21	67	4	40	0.0001	226.2	5.4	NA	FALSE	FALSE	RA	1	1,695,886	Intergenic	C -> T	0.06	intergenic (+175/+67)	LNEJMEBC_01624 / lip2	hypothetical protein/Lipase 2
1211	C21	60	5	40	0.0001	205.1	5.6	NA	FALSE	FALSE	RA	1	1,806,826	Synonymous	A -> G	0.08	L226L (TTA -> TTG)	LNEJMEBC_01720	putative sensor‑like histidine kinase
1212	C21	69	4	40	0.0001	266.1	2.3	NA	TRUE	FALSE	RA	1	1,855,329	Intergenic	G -> T	0.057	intergenic (+4/-8)	argJ	Arginine biosynthesis bifunctional protein ArgJ
1213	C21	58	4	40	0.0001	215.7	4.6	NA	TRUE	FALSE	RA	1	1,908,118	Nonsynonymous	G -> T	0.069	K181N (AAG -> AAT)	phnE_2	Phosphate‑import permease protein PhnE
1214	C21	70	6	40	0.0001	253	8	NA	FALSE	FALSE	RA	1	2,006,089	Intergenic	G -> T	0.085	intergenic (-253/+25)	dnaN / dnaA	Beta sliding clamp/Chromosomal replication initiator protein DnaA
1215	C21	64	4	40	0.0001	234.7	4.4	NA	TRUE	FALSE	RA	1	2,014,306	Intergenic	G -> T	0.063	intergenic (+408/-43)	LNEJMEBC_01889	hypothetical protein
1216	C21	67	4	40	0.0001	248.8	3.7	NA	FALSE	FALSE	RA	1	2,019,613	Synonymous	C -> A	0.06	M1M (ATG -> ATT) †	bceA_2	Bacitracin export ATP‑binding protein BceA
1217	C21	69	4	40	0.0001	263.8	4.2	NA	TRUE	FALSE	RA	1	2,064,317	Nonsynonymous	G -> T	0.058	S1194I (AGT -> ATT)	sraP	Serine‑rich adhesin for platelets
1218	C21	41	4	40	0.0001	135.7	5.7	NA	FALSE	FALSE	RA	1	2,084,731	Synonymous	T -> C	0.098	V437V (GTT -> GTC)	LNEJMEBC_01951	hypothetical protein
1219	C21	54	4	40	0.0001	186.7	4.7	NA	TRUE	FALSE	RA	1	2,132,694	Nonsynonymous	G -> T	0.074	L159F (TTG -> TTT)	mqo2	putative malate:quinone oxidoreductase 2
1220	C21	79	4	40	0.0001	301.5	4	NA	TRUE	FALSE	RA	1	2,139,721	Nonsynonymous	C -> A	0.051	A192E (GCA -> GAA)	ldhB	L‑lactate dehydrogenase 2
1221	C21	74	4	40	0.0001	279.4	3.6	NA	TRUE	FALSE	RA	1	2,185,761	Nonsynonymous	C -> A	0.054	T191K (ACG -> AAG)	rocA	1‑pyrroline‑5‑carboxylate dehydrogenase
1222	C21	64	4	40	0.0001	238.2	4.4	NA	TRUE	FALSE	RA	1	2,198,422	Nonsense	G -> T	0.063	G277* (GGA -> TGA)	mvaA	3‑hydroxy‑3‑methylglutaryl‑coenzyme A reductase
1223	C21	NA	NA	NA	NA	NA	NA	NA	TRUE	FALSE	JC	1	2,261,255	Indel < 50 bp	DEL 6 bp	0.06	coding (1151/2862 nt)	uvrB_2	UvrABC system protein B
1224	C21	49	4	40	0.0001	166.4	4.3	NA	TRUE	FALSE	RA	1	2,268,524	Nonsynonymous	C -> A	0.082	L3I (CTT -> ATT)	LNEJMEBC_02114	hypothetical protein
1225	C21	56	4	40	0.0001	187.3	5.8	NA	FALSE	FALSE	RA	1	2,277,020	Synonymous	C -> T	0.071	I18I (ATC -> ATT)	bacC	Dihydroanticapsin 7‑dehydrogenase
1226	C21	78	5	40	0.0001	274.2	10.9	NA	TRUE	FALSE	RA	1	2,351,060	Nonsynonymous	G -> C	0.064	R39T (AGA -> ACA)	yoeB	Toxin YoeB
1227	C21	45	4	40	0.0001	144.4	6.7	NA	TRUE	FALSE	RA	1	2,384,987	Intergenic	G -> A	0.089	intergenic (-40/-121)	LNEJMEBC_02220 / LNEJMEBC_02221	hypothetical protein/hypothetical protein
1228	C21	54	4	40	0.0001	187.2	4.1	NA	TRUE	FALSE	RA	1	2,445,266	Nonsynonymous	G -> T	0.074	M294I (ATG -> ATT)	yifK	putative transport protein YifK
1229	C21	49	4	40	0.0001	160.1	4	NA	FALSE	FALSE	RA	1	2,458,357	Intergenic	G -> T	0.082	intergenic (+38/+54)	auaG / LNEJMEBC_02290	Aurachin C monooxygenase/isomerase/Putative 2‑hydroxyacid dehydrogenase
1230	C21	50	4	40	0.0001	163.9	6	NA	FALSE	FALSE	RA	1	2,480,024	Synonymous	C -> T	0.08	R75R (CGC -> CGT)	bioY	Biotin transporter BioY
1231	C21	68	4	40	0.0001	236.8	5.4	NA	FALSE	FALSE	RA	1	2,496,592	Synonymous	G -> A	0.059	A30A (GCG -> GCA)	swrC	Swarming motility protein SwrC
1232	C21	54	4	40	0.0001	171.6	5.8	NA	TRUE	FALSE	RA	1	2,519,918	Nonsynonymous	C -> T	0.074	R171C (CGT -> TGT)	adk	Adenylate kinase
1233	C21	62	4	40	0.0001	211	5.6	NA	TRUE	FALSE	RA	1	2,580,991	Nonsynonymous	G -> A	0.064	A261T (GCA -> ACA)	salA	Iron‑sulfur cluster carrier protein
1234	C21	60	9	40	0.0001	175.1	20.6	tandem repeat	FALSE	FALSE	RA	1	2,640,683	Intergenic	T -> C	0.15	intergenic (+80/-267)	rpmE2 / tdk	50S ribosomal protein L31 type B/Thymidine kinase
1235	C22	NA	NA	NA	NA	NA	NA	NA	TRUE	FALSE	JC	1	124,234	Indel < 50 bp	+CG	0.075	intergenic (+148/-48)	fumC	Fumarate hydratase class II
1236	C22	63	4	40	0.0001	205	6	NA	TRUE	FALSE	RA	1	211,967	Nonsense	C -> T	0.064	Q274* (CAA -> TAA)	mdtH	Multidrug resistance protein MdtH
1237	C22	66	6	40	0.0001	222.6	5	NA	TRUE	FALSE	RA	1	218,406	Nonsynonymous	C -> A	0.074	A905E (GCA -> GAA)	sasC	LPXTG-anchored repetitive surface protein SasC
1238	C22	64	4	40	0.0001	222.7	4.9	NA	TRUE	FALSE	RA	1	339,718	Nonsynonymous	T -> C	0.062	S67P (TCA -> CCA)	LNEJMEBC_00340	hypothetical protein
1239	C22	57	6	40	0.0001	196.1	10.1	NA	TRUE	FALSE	RA	1	341,042	Nonsense	G -> T	0.105	G220* (GGA -> TGA)	mreC	Cell shape‑determining protein MreC
1240	C22	42	4	40	0.0001	147.4	4.8	NA	FALSE	FALSE	RA	1	390,698	Intergenic	C -> A	0.095	intergenic (+102/-605)	LNEJMEBC_00387 / entA_3	hypothetical protein/Enterotoxin type A
1241	C22	61	4	40	0.0001	194.5	5.5	NA	TRUE	FALSE	RA	1	420,498	Nonsynonymous	G -> A	0.066	G36D (GGT -> GAT)	cdd	Cytidine deaminase
1242	C22	43	6	40	0.0001	113.8	13.9	NA	TRUE	FALSE	RA	1	631,066	Nonsynonymous	G -> A	0.14	G22D (GGT -> GAT)	pstS	Phosphate‑binding protein PstS
1243	C22	42	6	40	0.0001	102.5	11.8	NA	TRUE	FALSE	RA	1	632,645	Nonsynonymous	G -> A	0.143	G157E (GGA -> GAA)	LNEJMEBC_00599	hypothetical protein
1244	C22	53	4	40	0.0001	191.1	4.3	NA	TRUE	FALSE	RA	1	675,338	Nonsynonymous	C -> A	0.075	A478S (GCA -> TCA)	acnA	Aconitate hydratase A
1245	C22	56	4	40	0.0001	210.3	4.2	NA	TRUE	FALSE	RA	1	686,984	Nonsense	C -> A	0.071	E111* (GAA -> TAA)	tkt	Transketolase
1246	C22	51	4	40	0.0001	179.6	2	NA	TRUE	FALSE	RA	1	687,091	Nonsynonymous	C -> A	0.067	S75I (AGC -> ATC)	tkt	Transketolase
1247	C22	62	4	40	0.0001	230.7	4	NA	TRUE	FALSE	RA	1	749,430	Nonsynonymous	C -> A	0.064	V48F (GTT -> TTT)	phaB	Acetoacetyl‑CoA reductase
1248	C22	49	4	40	0.0001	169.3	4.5	NA	FALSE	FALSE	RA	1	759,014	Synonymous	G -> T	0.082	I162I (ATC -> ATA)	pnp_1	Polyribonucleotide nucleotidyltransferase
1249	C22	58	4	40	0.0001	213.4	4.2	NA	TRUE	FALSE	RA	1	800,321	Nonsynonymous	G -> T	0.069	R183S (CGT -> AGT)	trmD	tRNA (guanine‑N(1)‑)‑methyltransferase
1250	C22	34	17	40	0.0001	-5.8	54.5	NA	TRUE	FALSE	RA	1	813,661	Intergenic	A -> G	0.501	intergenic (-58/+145)	fapR	Transcription factor FapR
1251	C22	53	4	40	0.0001	184.6	5	NA	TRUE	FALSE	RA	1	814,458	Nonsynonymous	A -> G	0.075	L470S (TTG -> TCG)	recG	ATP‑dependent DNA helicase RecG
1252	C22	46	4	24	0.004	157.1	2.2	NA	FALSE	FALSE	RA	1	832,784	Synonymous	T -> C	0.086	A335A (GCA -> GCG)	coaBC	Coenzyme A biosynthesis bifunctional protein CoaBC
1253	C22	NA	NA	NA	NA	NA	NA	NA	TRUE	FALSE	JC	1	840,216	Indel < 50 bp	+AG	0.103	coding (2531/3174 nt)	carB	Carbamoyl‑phosphate synthase large chain
1254	C22	52	4	40	0.0001	188.2	4.9	NA	TRUE	FALSE	RA	1	864,752	Nonsense	G -> T	0.077	S182* (TCA -> TAA)	mraY	Phospho‑N‑acetylmuramoyl‑pentapeptide‑ transferase
1255	C22	48	4	40	0.0001	135.2	5.1	NA	TRUE	FALSE	RA	1	901,722	Nonsynonymous	C -> A	0.084	V199F (GTT -> TTT)	mutS2	Endonuclease MutS2
1256	C22	51	4	40	0.0001	167.8	5.8	NA	TRUE	FALSE	RA	1	1,051,934	Nonsynonymous	G -> A	0.078	P172S (CCA -> TCA)	pepF1_2	Oligoendopeptidase F, plasmid
1257	C22	38	4	40	0.0001	123	5.5	NA	TRUE	FALSE	RA	1	1,064,683	Nonsense	G -> T	0.105	S47* (TCG -> TAG)	oppF_2	Oligopeptide transport ATP‑binding protein OppF
1258	C22	55	6	40	0.0001	181	9.5	NA	TRUE	FALSE	RA	1	1,167,558	Nonsynonymous	G -> T	0.109	F75L (TTC -> TTA)	LNEJMEBC_01102	hypothetical protein
1259	C22	67	4	40	0.0001	221.7	5.9	NA	FALSE	FALSE	RA	1	1,247,566	Synonymous	A -> C	0.06	R446R (CGT -> CGG)	uvrB_1	UvrABC system protein B
1260	C22	59	4	40	0.0001	216.7	4.1	NA	TRUE	FALSE	RA	1	1,260,722	Nonsynonymous	G -> T	0.068	T248N (ACT -> AAT)	tagO	putative undecaprenyl‑phosphate N‑acetylglucosaminyl 1‑phosphate transferase
1261	C22	58	20	40	0.0001	65.1	62.9	NA	TRUE	FALSE	RA	1	1,326,043	Nonsense	C -> T	0.345	Q21* (CAA -> TAA)	mgrA	HTH‑type transcriptional regulator MgrA
1262	C22	46	4	40	0.0001	146.4	6	NA	FALSE	FALSE	RA	1	1,329,042	Synonymous	C -> T	0.087	A271A (GCG -> GCA)	cydD	ATP‑binding/permease protein CydD
1263	C22	43	4	40	0.0001	152.5	11.6	NA	TRUE	FALSE	RA	1	1,393,125	Indel < 50 bp	DEL 1 bp	0.093	intergenic (+469/-479)	LNEJMEBC_01338 / sarA	hypothetical protein/Transcriptional regulator SarA
1264	C22	72	4	40	0.0001	258.6	4.4	NA	TRUE	FALSE	RA	1	1,421,234	Nonsynonymous	C -> A	0.056	A252S (GCT -> TCT)	pta	Phosphate acetyltransferase
1265	C22	73	4	40	0.0001	276.4	3.7	NA	TRUE	FALSE	RA	1	1,428,729	Nonsynonymous	G -> T	0.055	G193C (GGT -> TGT)	pdxK	Pyridoxine kinase
1266	C22	62	4	40	0.0001	229.2	4.6	NA	TRUE	FALSE	RA	1	1,469,434	Nonsynonymous	C -> A	0.065	M670I (ATG -> ATT)	fusA	Elongation factor G
1267	C22	72	4	40	0.0001	275.9	3.8	NA	TRUE	FALSE	RA	1	1,592,892	Nonsynonymous	G -> T	0.055	R396S (CGC -> AGC)	ndhB	NAD(P)H‑quinone oxidoreductase subunit 2, chloroplastic
1268	C22	83	8	40	0.0001	278.8	16.1	NA	TRUE	FALSE	RA	1	1,650,558	Nonsynonymous	C -> A	0.096	L60F (TTG -> TTT)	rpsR	30S ribosomal protein S18
1269	C22	54	8	40	0.0001	140.9	19.4	NA	TRUE	FALSE	RA	1	1,708,737	Intergenic	C -> T	0.149	intergenic (-139/+204)	hldE	Bifunctional protein HldE
1270	C22	50	4	40	0.0001	183.6	4.4	NA	TRUE	FALSE	RA	1	1,787,213	Nonsynonymous	C -> A	0.08	A189S (GCG -> TCG)	LNEJMEBC_01708	hypothetical protein
1271	C22	58	4	40	0.0001	207.9	4.9	NA	FALSE	FALSE	RA	1	1,806,916	Synonymous	A -> G	0.069	E256E (GAA -> GAG)	LNEJMEBC_01720	putative sensor‑like histidine kinase
1272	C22	66	5	40	0.0001	203.7	8.8	NA	TRUE	FALSE	RA	1	1,850,835	Nonsynonymous	C -> T	0.076	S70L (TCA -> TTA)	yecD	Isochorismatase family protein YecD
1273	C22	67	4	40	0.0001	247.1	6.6	NA	TRUE	FALSE	RA	1	1,916,819	Nonsynonymous	C -> G	0.06	V97L (GTT -> CTT)	LNEJMEBC_01812	hypothetical protein
1274	C22	67	4	40	0.0001	248.2	4.5	NA	TRUE	FALSE	RA	1	1,942,616	Nonsynonymous	G -> T	0.06	A40E (GCA -> GAA)	lctP_1	L‑lactate permease
1275	C22	51	4	40	0.0001	188	5	NA	TRUE	FALSE	RA	1	1,962,578	Nonsynonymous	C -> A	0.078	A168S (GCT -> TCT)	LNEJMEBC_01848	hypothetical protein
1276	C22	75	4	40	0.0001	283.8	3.7	NA	FALSE	FALSE	RA	1	1,986,476	Synonymous	G -> T	0.053	A249A (GCC -> GCA)	dnaC	Replicative DNA helicase
1277	C22	69	7	40	0.0001	176.4	10.7	NA	FALSE	FALSE	RA	1	2,026,171	Synonymous	G -> A	0.1	F42F (TTC -> TTT)	yflS	Putative malate transporter YflS
1278	C22	75	4	40	0.0001	288.1	3.7	NA	TRUE	FALSE	RA	1	2,074,059	Nonsynonymous	G -> T	0.053	G373V (GGT -> GTT)	secA1_2	Protein translocase subunit SecA 1
1279	C22	69	4	40	0.0001	263	3.8	NA	TRUE	FALSE	RA	1	2,090,002	Nonsynonymous	G -> T	0.058	A456E (GCA -> GAA)	manR	Transcriptional regulator ManR
1280	C22	51	4	40	0.0001	175.5	5.1	NA	TRUE	FALSE	RA	1	2,091,900	Nonsynonymous	T -> C	0.078	D56G (GAT -> GGT)	LNEJMEBC_01955	hypothetical protein
1281	C22	69	6	40	0.0001	241.2	9.6	NA	TRUE	FALSE	RA	1	2,099,717	Nonsynonymous	C -> A	0.087	A461E (GCA -> GAA)	arcD	Arginine/ornithine antiporter
1282	C22	79	4	40	0.0001	295.5	4.6	NA	TRUE	FALSE	RA	1	2,170,883	Nonsynonymous	A -> G	0.051	Y547C (TAT -> TGT)	oatA_2	O‑acetyltransferase OatA
1283	C22	60	4	40	0.0001	209	6.1	NA	TRUE	FALSE	RA	1	2,218,604	Nonsynonymous	G -> A	0.067	A166V (GCA -> GTA)	ldhD_2	D‑lactate dehydrogenase
1284	C22	75	4	40	0.0001	292.3	4.3	NA	FALSE	FALSE	RA	1	2,360,402	Synonymous	G -> T	0.053	S293S (TCG -> TCT)	nasF	Uroporphyrinogen‑III C‑methyltransferase
1285	C22	65	5	40	0.0001	217.9	8.8	NA	TRUE	FALSE	RA	1	2,394,139	Nonsynonymous	G -> A	0.077	A196T (GCA -> ACA)	lctP_2	L‑lactate permease
1286	C22	63	4	40	0.0001	235.1	2.6	NA	TRUE	FALSE	RA	1	2,399,204	Nonsynonymous	G -> T	0.062	A102D (GCT -> GAT)	hssS	Heme sensor protein HssS
1287	C22	70	4	40	0.0001	242.8	4.4	NA	TRUE	FALSE	RA	1	2,555,323	Nonsynonymous	G -> A	0.057	A58T (GCC -> ACC)	LNEJMEBC_02400	hypothetical protein
1288	C22	61	4	40	0.0001	213.7	10.6	NA	TRUE	FALSE	RA	1	2,559,154	Indel < 50 bp	DEL 1 bp	0.066	coding (305/1563 nt)	opuD_3	Glycine betaine transporter OpuD
1289	C22	49	4	40	0.0001	164.6	4.5	NA	TRUE	FALSE	RA	1	2,594,383	Nonsynonymous	C -> A	0.082	A793E (GCG -> GAG)	fmtB	LPXTG-anchored DUF1542 repeat protein FmtB
1290	C22	66	6	40	0.0001	230	9.7	NA	TRUE	FALSE	RA	1	2,623,404	Nonsynonymous	G -> T	0.091	D371Y (GAT -> TAT)	pdp	Pyrimidine‑nucleoside phosphorylase
1291	C22	80	20	40	0.0001	168	58.5	tandem repeat	FALSE	FALSE	RA	1	2,640,683	Intergenic	T -> C	0.25	intergenic (+80/-267)	rpmE2 / tdk	50S ribosomal protein L31 type B/Thymidine kinase
1292	C22	65	4	40	0.0001	240.1	3.9	NA	TRUE	FALSE	RA	1	2,721,109	Nonsynonymous	G -> T	0.062	G252V (GGT -> GTT)	LNEJMEBC_02547	hypothetical protein
1293	C22	46	4	40	0.0001	158.7	4.6	NA	TRUE	FALSE	RA	1	2,729,937	Nonsynonymous	G -> T	0.087	R48S (CGT -> AGT)	agrB	Accessory gene regulator protein B
1294	C23	67	4	40	0.0001	238.6	2.4	NA	FALSE	FALSE	RA	1	24,141	Intergenic	C -> T	0.054	intergenic (-462/-224)	chp / scn_1	Chemotaxis inhibitory protein/Staphylococcal complement inhibitor
1295	C23	63	5	24	0.004	222.7	4.4	NA	FALSE	FALSE	RA	1	64,465	Synonymous	T -> C	0.079	K373K (AAA -> AAG)	putP	Sodium/proline symporter
1296	C23	56	4	40	0.0001	210.8	4.7	NA	FALSE	FALSE	RA	1	73,349	Synonymous	C -> A	0.071	R51R (CGA -> AGA)	dinB	DNA polymerase IV
1297	C23	48	13	40	0.0001	92.7	31.3	NA	TRUE	FALSE	RA	1	125,629	Nonsynonymous	G -> T	0.27	A450S (GCA -> TCA)	fumC	Fumarate hydratase class II
1298	C23	65	12	40	0.0001	152.2	34.2	NA	TRUE	FALSE	RA	1	145,509	Nonsynonymous	C -> T	0.185	H181Y (CAT -> TAT)	hemH	Ferrochelatase
1299	C23	42	4	40	0.0001	124.1	6.6	NA	TRUE	FALSE	RA	1	281,383	Nonsynonymous	G -> A	0.095	G7D (GGT -> GAT)	LNEJMEBC_00294	hypothetical protein
1300	C23	36	5	40	0.0001	86.8	7.1	NA	FALSE	FALSE	RA	1	356,470	Intergenic	G -> T	0.14	intergenic (-241/-184)	LNEJMEBC_00356 / relA	ISL3 family transposase IS1181/GTP pyrophosphokinase
1301	C23	46	4	40	0.0001	156.4	4.3	NA	TRUE	FALSE	RA	1	419,426	Nonsynonymous	G -> T	0.087	G270C (GGT -> TGT)	LNEJMEBC_00418	PhoH‑like protein
1302	C23	30	8	40	0.0001	50.7	18.9	NA	TRUE	FALSE	RA	1	602,245	Nonsynonymous	G -> T	0.267	E152D (GAG -> GAT)	arlR	Response regulator ArlR
1303	C23	62	4	40	0.0001	232.9	3.3	NA	FALSE	FALSE	RA	1	629,820	Synonymous	C -> A	0.064	V232V (GTC -> GTA)	cvfB	Conserved virulence factor B
1304	C23	45	4	40	0.0001	136.1	6.5	NA	FALSE	FALSE	RA	1	917,548	Synonymous	C -> T	0.089	A329A (GCC -> GCT)	isdA	Iron‑regulated surface determinant protein A
1305	C23	65	5	40	0.0001	234.1	4.2	NA	TRUE	FALSE	RA	1	986,252	Nonsynonymous	C -> A	0.068	L4I (CTA -> ATA)	LNEJMEBC_00925	hypothetical protein
1306	C23	39	4	40	0.0001	130.5	5.4	NA	FALSE	FALSE	RA	1	986,323	Synonymous	G -> T	0.102	T27T (ACG -> ACT)	LNEJMEBC_00925	hypothetical protein
1307	C23	66	4	40	0.0001	235.8	4.9	NA	TRUE	FALSE	RA	1	1,003,674	Nonsynonymous	A -> G	0.061	Y143C (TAT -> TGT)	sspA	Glutamyl endopeptidase
1308	C23	50	4	40	0.0001	170.6	4	NA	TRUE	FALSE	RA	1	1,066,772	Nonsynonymous	A -> G	0.08	I70T (ATA -> ACA)	oppC	Oligopeptide transport system permease protein OppC
1309	C23	60	4	40	0.0001	219.6	4.1	NA	FALSE	FALSE	RA	1	1,101,382	Intergenic	C -> A	0.067	intergenic (+230/+297)	glpQ_2 / gluD	Glycerophosphodiester phosphodiesterase/NAD‑specific glutamate dehydrogenase
1310	C23	64	4	40	0.0001	244.6	4	NA	FALSE	FALSE	RA	1	1,138,903	Intergenic	G -> T	0.062	intergenic (+279/-731)	LNEJMEBC_01067 / LNEJMEBC_01068	hypothetical protein/hypothetical protein
1311	C23	69	4	40	0.0001	262.6	2.5	NA	TRUE	FALSE	RA	1	1,253,816	Nonsynonymous	C -> A	0.057	D540Y (GAT -> TAT)	secA1_1	Protein translocase subunit SecA 1
1312	C23	60	4	40	0.0001	203	5.5	NA	TRUE	FALSE	RA	1	1,305,796	Nonsynonymous	G -> A	0.067	E97K (GAA -> AAA)	saeS	Histidine protein kinase SaeS
1313	C23	64	15	40	0.0001	118.3	48.8	NA	TRUE	FALSE	RA	1	1,326,190	Nonsynonymous	T -> G	0.234	S70A (TCA -> GCA)	mgrA	HTH‑type transcriptional regulator MgrA
1314	C23	NA	NA	NA	NA	NA	NA	low position-hash score	FALSE	FALSE	JC	1	1,409,617	Indel < 50 bp	DEL 2 bp	0.054	coding (99/939 nt)	iolS	Aldo‑keto reductase IolS
1315	C23	55	5	40	0.0001	190.5	5.7	NA	TRUE	FALSE	RA	1	1,434,528	Nonsynonymous	G -> T	0.09	T135K (ACA -> AAA)	proP	Proline/betaine transporter
1316	C23	37	5	40	0.0001	113.5	5.9	NA	TRUE	FALSE	RA	1	1,455,754	Nonsynonymous	G -> T	0.124	R285S (CGT -> AGT)	ywtE_1	5‑amino‑6‑(5‑phospho‑D‑ribitylamino)uracil phosphatase YwtE
1317	C23	72	5	40	0.0001	268.3	5.4	NA	TRUE	FALSE	RA	1	1,499,334	Intergenic	G -> T	0.068	intergenic (-19/-130)	ctsR / nupC_1	Transcriptional regulator CtsR/Nucleoside permease NupC
1318	C23	64	6	40	0.0001	198.7	12.6	NA	TRUE	FALSE	RA	1	1,568,775	Nonsynonymous	G -> A	0.094	A350V (GCG -> GTG)	gltB	Glutamate synthase [NADPH] small chain
1319	C23	77	4	40	0.0001	278.1	3.7	NA	TRUE	FALSE	RA	1	1,642,805	Nonsynonymous	G -> A	0.052	R69H (CGT -> CAT)	LNEJMEBC_01568	hypothetical protein
1320	C23	69	4	40	0.0001	241	3.9	NA	TRUE	FALSE	RA	1	1,686,536	Nonsynonymous	T -> C	0.058	I37T (ATC -> ACC)	ulaA	Ascorbate‑specific PTS system EIIC component
1321	C23	88	6	40	0.0001	299.4	11.1	NA	FALSE	FALSE	RA	1	1,696,796	Synonymous	C -> T	0.068	G411G (GGG -> GGA)	lip2	Lipase 2
1322	C23	78	4	40	0.0001	296.7	3.7	NA	TRUE	FALSE	RA	1	1,766,500	Nonsynonymous	C -> A	0.051	D56Y (GAT -> TAT)	tarF	Teichoic acid glycerol‑phosphate transferase
1323	C23	60	4	40	0.0001	205.8	5.9	NA	FALSE	FALSE	RA	1	1,797,572	Synonymous	C -> T	0.067	P405P (CCG -> CCA)	LNEJMEBC_01714	Staphylocoagulase
1324	C23	77	4	40	0.0001	291.9	4.1	NA	FALSE	FALSE	RA	1	1,939,308	Intergenic	C -> A	0.052	intergenic (+268/-153)	sarS / spa	HTH‑type transcriptional regulator SarS/Immunoglobulin G‑binding protein A
1325	C23	98	6	40	0.0001	343.9	11.4	NA	TRUE	FALSE	RA	1	1,981,494	Nonsynonymous	C -> T	0.061	R284H (CGT -> CAT)	walK	Sensor protein kinase WalK
1326	C23	70	4	40	0.0001	261.3	3.9	NA	TRUE	FALSE	RA	1	2,145,582	Intergenic	G -> T	0.057	intergenic (+9/-7)	LNEJMEBC_02000	hypothetical protein
1327	C23	75	8	40	0.0001	223.8	18.2	NA	TRUE	FALSE	RA	1	2,180,846	Intergenic	C -> T	0.107	intergenic (-61/+477)	copZ	Copper chaperone CopZ
1328	C23	67	4	40	0.0001	250	3.9	NA	TRUE	FALSE	RA	1	2,196,990	Nonsynonymous	G -> T	0.06	A117E (GCA -> GAA)	mvaS	Hydroxymethylglutaryl‑CoA synthase
1329	C23	81	12	40	0.0001	248.5	35.1	NA	TRUE	FALSE	RA	1	2,216,539	Nonsense	G -> C	0.148	S68* (TCA -> TGA)	yydI_2	putative peptide export ATP‑binding protein YydI
1330	C23	69	4	40	0.0001	260.4	4.3	NA	TRUE	FALSE	RA	1	2,234,650	Nonsynonymous	C -> A	0.058	A62E (GCA -> GAA)	LNEJMEBC_02087	hypothetical protein
1331	C23	47	4	40	0.0001	164.3	5	NA	TRUE	FALSE	RA	1	2,248,456	Nonsynonymous	G -> T	0.085	R169L (CGT -> CTT)	gtaB	UTP‑‑glucose‑1‑phosphate uridylyltransferase
1332	C23	71	4	40	0.0001	260.9	3.8	NA	TRUE	FALSE	RA	1	2,286,632	Nonsynonymous	G -> T	0.056	M265I (ATG -> ATT)	oppD_4	Oligopeptide transport ATP‑binding protein OppD
1333	C23	54	4	40	0.0001	196.9	4.8	NA	TRUE	FALSE	RA	1	2,297,080	Nonsynonymous	C -> A	0.074	S196Y (TCT -> TAT)	pbuE	Purine efflux pump PbuE
1334	C23	69	4	40	0.0001	223.6	5.3	NA	FALSE	FALSE	RA	1	2,304,607	Synonymous	C -> T	0.058	A81A (GCC -> GCT)	opuCC	Carnitine transport binding protein OpuCC
1335	C23	68	4	40	0.0001	224.3	6.1	NA	TRUE	FALSE	RA	1	2,304,608	Nonsynonymous	T -> G	0.059	L82V (TTA -> GTA)	opuCC	Carnitine transport binding protein OpuCC
1336	C23	65	4	40	0.0001	228.6	4.5	NA	FALSE	FALSE	RA	1	2,463,766	Intergenic	C -> A	0.062	intergenic (+57/+377)	mleN_2 / ssaA2	Malate‑2H(+)/Na(+)‑lactate antiporter/Staphylococcal secretory antigen ssaA2
1337	C23	63	6	40	0.0001	190.4	12.6	NA	FALSE	FALSE	RA	1	2,502,129	Intergenic	C -> T	0.097	intergenic (+508/+147)	LNEJMEBC_02335 / glcU_2	hypothetical protein/putative glucose uptake protein GlcU
1338	C23	46	4	40	0.0001	159.9	4.6	NA	TRUE	FALSE	RA	1	2,518,813	Nonsynonymous	C -> A	0.087	R239S (CGT -> AGT)	secY_2	Protein translocase subunit SecY
1339	C23	49	4	40	0.0001	161.1	5.9	NA	TRUE	FALSE	RA	1	2,574,310	Intergenic	G -> A	0.082	intergenic (+37/-7)	LNEJMEBC_02417	putative uridylyltransferase
1340	C23	68	4	40	0.0001	248.4	4.4	NA	TRUE	FALSE	RA	1	2,606,726	Nonsynonymous	C -> A	0.059	P340Q (CCA -> CAA)	glmS	Glutamine‑‑fructose‑6‑phosphate aminotransferase [isomerizing]
1341	C24	56	4	40	0.0001	207.7	4.3	NA	TRUE	FALSE	RA	1	21,944	Nonsynonymous	G -> T	0.071	D96Y (GAT -> TAT)	sak	Staphylokinase
1342	C24	68	6	40	0.0001	237.2	11	NA	FALSE	FALSE	RA	1	43,308	Synonymous	A -> G	0.088	T192T (ACT -> ACC)	ppaC	putative manganese‑dependent inorganic pyrophosphatase
1343	C24	47	4	40	0.0001	167.6	5.2	NA	TRUE	FALSE	RA	1	214,756	Nonsynonymous	G -> T	0.085	G714C (GGT -> TGT)	leuS	Leucine‑‑tRNA ligase
1344	C24	67	4	40	0.0001	245.8	4.6	NA	TRUE	FALSE	RA	1	217,761	Nonsynonymous	C -> A	0.06	A690E (GCA -> GAA)	sasC	LPXTG-anchored repetitive surface protein SasC
1345	C24	40	4	40	0.0001	132.8	10.1	NA	FALSE	FALSE	RA	1	244,102	Intergenic	A -> T	0.1	intergenic (+397/-297)	LNEJMEBC_00264 / aroA_1	hypothetical protein/Protein AroA(G)
1346	C24	42	4	40	0.0001	127.3	6.7	NA	TRUE	FALSE	RA	1	336,027	Nonsynonymous	C -> T	0.095	P89S (CCA -> TCA)	fpgS	Folylpolyglutamate synthase
1347	C24	47	4	40	0.0001	156.2	3.2	NA	TRUE	FALSE	RA	1	420,296	Nonsynonymous	C -> T	0.078	A87V (GCG -> GTG)	dgkA	Undecaprenol kinase
1348	C24	45	4	40	0.0001	150.6	4.8	NA	TRUE	FALSE	RA	1	525,811	Nonsynonymous	G -> T	0.089	R200L (CGT -> CTT)	LNEJMEBC_00529	hypothetical protein
1349	C24	45	4	32	0.0006	161.4	2.8	repeat regions	FALSE	FALSE	RA	1	574,175	Nonsynonymous	G -> T	0.088	V6040F (GTT -> TTT)	ebh	Extracellular matrix-binding protein ebh
1350	C24	46	21	40	0.0001	1.7	72.7	NA	TRUE	FALSE	RA	1	601,780	Intergenic	A -> C	0.458	intergenic (+461/-10)	arlR	Response regulator ArlR
1351	C24	39	7	40	0.0001	102.5	13.9	NA	TRUE	FALSE	RA	1	612,590	Nonsense	G -> T	0.179	E607* (GAA -> TAA)	LNEJMEBC_00580	hypothetical protein
1352	C24	51	4	40	0.0001	185.1	5.1	NA	TRUE	FALSE	RA	1	625,690	Nonsynonymous	C -> A	0.078	G209V (GGT -> GTT)	lysC	Aspartokinase
1353	C24	40	4	40	0.0001	136.3	10.1	NA	TRUE	FALSE	RA	1	634,200	Nonsynonymous	T -> A	0.1	W45R (TGG -> AGG)	pstB3	Phosphate import ATP‑binding protein PstB 3
1354	C24	40	4	40	0.0001	133.2	5	NA	TRUE	FALSE	RA	1	661,498	Nonsynonymous	C -> A	0.1	D317Y (GAT -> TAT)	mprF	Phosphatidylglycerol lysyltransferase
1355	C24	54	8	40	0.0001	146.8	16.9	NA	TRUE	FALSE	RA	1	710,746	Nonsynonymous	C -> T	0.145	T104I (ACT -> ATT)	ltaE	Low specificity L‑threonine aldolase
1356	C24	51	4	40	0.0001	167.6	5	NA	TRUE	FALSE	RA	1	735,833	Nonsense	G -> A	0.078	Q90* (CAA -> TAA)	ymcA	putative protein YmcA
1357	C24	50	6	40	0.0001	148.3	12	NA	TRUE	FALSE	RA	1	868,924	Nonsynonymous	C -> T	0.12	S77N (AGC -> AAC)	rsmH	Ribosomal RNA small subunit methyltransferase H
1358	C24	48	4	40	0.0001	154.2	6.4	NA	TRUE	FALSE	RA	1	932,342	Nonsynonymous	C -> T	0.083	V277I (GTT -> ATT)	purK_1	N5‑carboxyaminoimidazole ribonucleotide synthase
1359	C24	61	6	40	0.0001	206.8	11	NA	TRUE	FALSE	RA	1	942,517	Intergenic	G -> T	0.098	intergenic (-119/+164)	LNEJMEBC_00883	hypothetical protein
1360	C24	62	4	40	0.0001	227.3	4.7	NA	TRUE	FALSE	RA	1	1,038,159	Nonsynonymous	C -> A	0.065	A446S (GCA -> TCA)	acp	Sodium/proton‑dependent alanine carrier protein
1361	C24	62	4	40	0.0001	234	4.7	NA	TRUE	FALSE	RA	1	1,066,434	Nonsynonymous	C -> A	0.064	G183C (GGT -> TGT)	oppC	Oligopeptide transport system permease protein OppC
1362	C24	61	4	40	0.0001	228.9	4.8	NA	TRUE	FALSE	RA	1	1,077,633	Nonsynonymous	C -> A	0.066	G549V (GGC -> GTC)	clpB	Chaperone protein ClpB
1363	C24	53	4	40	0.0001	188.7	8.9	NA	TRUE	FALSE	RA	1	1,078,631	Nonsynonymous	T -> A	0.075	E216D (GAA -> GAT)	clpB	Chaperone protein ClpB
1364	C24	54	4	40	0.0001	176.8	6.2	NA	TRUE	FALSE	RA	1	1,100,316	Nonsense	C -> T	0.074	Q32* (CAA -> TAA)	glpQ_2	Glycerophosphodiester phosphodiesterase
1365	C24	59	5	24	0.004	187.9	2.3	NA	TRUE	FALSE	RA	1	1,243,348	Nonsynonymous	C -> A	0.075	G18V (GGT -> GTT)	hprK	HPr kinase/phosphorylase
1366	C24	63	6	40	0.0001	211.2	10	NA	TRUE	FALSE	RA	1	1,250,500	Nonsynonymous	C -> A	0.095	R190L (CGT -> CTT)	LNEJMEBC_01204	hypothetical protein
1367	C24	66	4	40	0.0001	247.2	4	NA	TRUE	FALSE	RA	1	1,276,287	Nonsynonymous	C -> A	0.061	C696F (TGT -> TTT)	nrdE1	Ribonucleoside‑diphosphate reductase subunit alpha 1
1368	C24	61	4	40	0.0001	217.7	4.2	NA	FALSE	FALSE	RA	1	1,360,284	Synonymous	C -> A	0.066	G37G (GGG -> GGT)	dhaL	PTS‑dependent dihydroxyacetone kinase, ADP‑binding subunit DhaL
1369	C24	60	4	40	0.0001	220.9	4.2	NA	TRUE	FALSE	RA	1	1,412,139	Nonsynonymous	C -> A	0.067	W32C (TGG -> TGT)	LNEJMEBC_01358	hypothetical protein
1370	C24	72	4	40	0.0001	262.8	4.7	NA	TRUE	FALSE	RA	1	1,692,925	Nonsynonymous	T -> C	0.056	Y129C (TAC -> TGC)	LNEJMEBC_01622	hypothetical protein
1371	C24	48	4	40	0.0001	165.3	4.6	NA	FALSE	FALSE	RA	1	1,804,789	Intergenic	G -> T	0.083	intergenic (-193/-395)	pflB / LNEJMEBC_01719	Formate acetyltransferase/hypothetical protein
1372	C24	60	6	40	0.0001	191.3	9.4	NA	TRUE	FALSE	RA	1	1,851,006	Nonsynonymous	C -> A	0.1	T127K (ACG -> AAG)	yecD	Isochorismatase family protein YecD
1373	C24	67	4	40	0.0001	247.2	4.8	NA	FALSE	FALSE	RA	1	1,980,280	Synonymous	A -> G	0.06	S82S (TCT -> TCC)	yycH	Regulates WalK expression
1374	C24	79	4	40	0.0001	289.3	3.7	NA	TRUE	FALSE	RA	1	2,044,078	Nonsynonymous	G -> T	0.051	D14Y (GAT -> TAT)	hisF	Imidazole glycerol phosphate synthase subunit HisF
1375	C24	52	4	40	0.0001	186.2	5.1	NA	TRUE	FALSE	RA	1	2,096,990	Nonsynonymous	G -> T	0.077	V342F (GTC -> TTC)	arcA	Arginine deiminase
1376	C24	73	4	40	0.0001	274.1	4.4	NA	TRUE	FALSE	RA	1	2,104,229	Nonsynonymous	G -> T	0.055	D785Y (GAT -> TAT)	clfB	Clumping factor B
1377	C24	62	4	40	0.0001	210.6	6	NA	FALSE	FALSE	RA	1	2,176,427	Synonymous	C -> T	0.064	A17A (GCC -> GCT)	crtN	Dehydrosqualene desaturase
1378	C24	61	4	40	0.0001	229.1	3.4	NA	TRUE	FALSE	RA	1	2,212,432	Nonsense	C -> A	0.065	S206* (TCA -> TAA)	LNEJMEBC_02064	hypothetical protein
1379	C24	77	6	40	0.0001	278.2	9.5	NA	TRUE	FALSE	RA	1	2,233,474	Nonsynonymous	C -> A	0.078	A324E (GCG -> GAG)	LNEJMEBC_02086	hypothetical protein
1380	C24	72	4	40	0.0001	263.1	4.7	NA	TRUE	FALSE	RA	1	2,297,650	Nonsynonymous	A -> G	0.056	N386S (AAT -> AGT)	pbuE	Purine efflux pump PbuE
1381	C24	61	4	40	0.0001	227.1	4.8	NA	TRUE	FALSE	RA	1	2,399,583	Nonsynonymous	C -> A	0.066	R198L (CGC -> CTC)	hssR	Heme response regulator HssR
1382	C24	54	4	40	0.0001	186.3	5.2	NA	FALSE	FALSE	RA	1	2,460,427	Intergenic	A -> G	0.074	intergenic (-202/+35)	LNEJMEBC_02291 / LNEJMEBC_02292	hypothetical protein/hypothetical protein
1383	C24	53	4	40	0.0001	175.8	5.8	NA	TRUE	FALSE	RA	1	2,484,161	Nonsynonymous	G -> A	0.075	G79R (GGA -> AGA)	cysA	Sulfate/thiosulfate import ATP‑binding protein CysA
1384	C24	78	4	40	0.0001	286.8	3.7	NA	TRUE	FALSE	RA	1	2,542,442	Nonsense	G -> T	0.051	Y503* (TAC -> TAA)	hylB	Hyaluronate lyase
1385	C24	72	4	40	0.0001	262	4.7	NA	TRUE	FALSE	RA	1	2,553,876	Nonsynonymous	A -> G	0.056	I135V (ATT -> GTT)	lacG	6‑phospho‑beta‑galactosidase
1386	C24	77	4	40	0.0001	296.6	3.8	NA	TRUE	FALSE	RA	1	2,571,023	Nonsynonymous	G -> T	0.052	V137F (GTT -> TTT)	fecD	Fe(3+) dicitrate transport system permease protein FecD
1387	C24	57	6	40	0.0001	194.6	11.1	NA	TRUE	FALSE	RA	1	2,573,791	Nonsynonymous	C -> A	0.105	L12I (CTC -> ATC)	ydjM	Inner membrane protein YdjM
1388	C24	49	4	40	0.0001	159.1	5.4	NA	FALSE	FALSE	RA	1	2,575,555	Synonymous	A -> G	0.082	T12T (ACA -> ACG)	LNEJMEBC_02418	hypothetical protein
1389	C24	44	4	40	0.0001	147.5	4.1	NA	TRUE	FALSE	RA	1	2,619,210	Nonsynonymous	T -> C	0.091	L20S (TTA -> TCA)	LNEJMEBC_02449	hypothetical protein
1390	C24	71	4	40	0.0001	272.7	2.5	NA	TRUE	FALSE	RA	1	2,631,698	Nonsynonymous	C -> A	0.055	Q55K (CAA -> AAA)	pyrG	CTP synthase
1391	C24	78	4	40	0.0001	275.5	5.1	NA	TRUE	FALSE	RA	1	2,713,977	Nonsynonymous	G -> A	0.051	V19I (GTT -> ATT)	tsaD	tRNA N6‑adenosine threonylcarbamoyltransferase
1392	C24	52	4	40	0.0001	182.1	5.1	NA	TRUE	FALSE	RA	1	2,731,148	Nonsynonymous	C -> A	0.077	G211V (GGT -> GTT)	yafV	Omega‑amidase YafV
1393	C24	55	5	40	0.0001	174.7	6.6	NA	TRUE	FALSE	RA	1	2,736,668	Nonsynonymous	G -> A	0.084	A382T (GCA -> ACA)	groL	60 kDa chaperonin
1394	C25	52	4	40	0.0001	181.3	4.4	NA	TRUE	FALSE	RA	1	195,803	Nonsynonymous	G -> T	0.077	A49S (GCT -> TCT)	LNEJMEBC_00226	hypothetical protein
1395	C25	59	4	40	0.0001	216.2	4.7	NA	TRUE	FALSE	RA	1	214,000	Nonsynonymous	G -> T	0.068	G462C (GGT -> TGT)	leuS	Leucine‑‑tRNA ligase
1396	C25	53	4	40	0.0001	183.1	4.3	NA	TRUE	FALSE	RA	1	220,043	Nonsense	G -> T	0.076	E1451* (GAA -> TAA)	sasC	LPXTG-anchored repetitive surface protein SasC
1397	C25	47	4	40	0.0001	159.9	5.3	NA	FALSE	FALSE	RA	1	270,889	Synonymous	A -> G	0.085	Q424Q (CAA -> CAG)	ezrA	Septation ring formation regulator EzrA
1398	C25	55	10	40	0.0001	147.4	24	tandem repeat	FALSE	FALSE	RA	1	396,807	Synonymous	T -> C	0.182	D153D (GAT -> GAC)	nadD	putative nicotinate‑nucleotide adenylyltransferase
1399	C25	54	6	40	0.0001	182	9.5	NA	TRUE	FALSE	RA	1	433,860	Nonsynonymous	G -> T	0.11	V169L (GTA -> TTA)	btuD_3	Vitamin B12 import ATP‑binding protein BtuD
1400	C25	39	4	40	0.0001	119.7	5.6	NA	TRUE	FALSE	RA	1	525,246	Nonsynonymous	G -> A	0.102	V12I (GTA -> ATA)	LNEJMEBC_00529	hypothetical protein
1401	C25	60	4	40	0.0001	203.1	5.7	NA	TRUE	FALSE	RA	1	690,566	Nonsynonymous	C -> T	0.067	D214N (GAC -> AAC)	guaC	GMP reductase
1402	C25	49	4	40	0.0001	155.2	6	NA	TRUE	FALSE	RA	1	696,615	Nonsynonymous	C -> T	0.082	V172M (GTG -> ATG)	LNEJMEBC_00654	Putative phosphatase
1403	C25	47	4	40	0.0001	152.2	5.1	NA	TRUE	FALSE	RA	1	720,863	Nonsynonymous	G -> T	0.085	S347Y (TCT -> TAT)	hflX	GTPase HflX
1404	C25	62	6	40	0.0001	214.8	10.7	NA	TRUE	FALSE	RA	1	778,029	Nonsynonymous	C -> A	0.097	D3Y (GAC -> TAC)	frr	Ribosome‑recycling factor
1405	C25	40	4	40	0.0001	136.8	4.9	NA	FALSE	FALSE	RA	1	828,601	Intergenic	C -> A	0.1	intergenic (+42/+121)	xynA / LNEJMEBC_00774	TM2 domain-containing protein/hypothetical protein
1406	C25	52	4	40	0.0001	193.2	4.9	NA	TRUE	FALSE	RA	1	864,023	Nonsense	C -> A	0.077	E103* (GAG -> TAG)	murD	UDP‑N‑acetylmuramoylalanine‑‑D‑glutamate ligase
1407	C25	47	4	40	0.0001	157.9	5.6	NA	FALSE	FALSE	RA	1	946,115	Synonymous	A -> G	0.085	H115H (CAT -> CAC)	potB	Spermidine/putrescine transport system permease protein PotB
1408	C25	45	4	40	0.0001	157.7	3.6	NA	FALSE	FALSE	RA	1	980,315	Synonymous	G -> T	0.088	R220R (CGA -> AGA)	purL	Phosphoribosylformylglycinamidine synthase subunit PurL
1409	C25	43	9	40	0.0001	108.7	25.6	NA	TRUE	FALSE	RA	1	1,000,247	Intergenic	C -> G	0.211	intergenic (-41/-112)	slyA_1 / LNEJMEBC_00937	Transcriptional regulator SlyA/hypothetical protein
1410	C25	61	4	40	0.0001	221.1	4.1	NA	TRUE	FALSE	RA	1	1,053,399	Nonsynonymous	C -> A	0.066	C28F (TGT -> TTT)	LNEJMEBC_00988	hypothetical protein
1411	C25	52	4	40	0.0001	183.8	4.4	NA	TRUE	FALSE	RA	1	1,064,050	Nonsynonymous	G -> T	0.077	P258Q (CCA -> CAA)	oppF_2	Oligopeptide transport ATP‑binding protein OppF
1412	C25	47	12	40	0.0001	96.1	31.6	tandem repeat	FALSE	FALSE	RA	1	1,067,855	Nonsynonymous	T -> C	0.255	I18V (ATT -> GTT)	oppB	Oligopeptide transport system permease protein OppB
1413	C25	69	8	40	0.0001	201.8	18.7	NA	TRUE	FALSE	RA	1	1,150,702	Nonsynonymous	C -> T	0.116	G504S (GGC -> AGC)	LNEJMEBC_01079	hypothetical protein
1414	C25	62	4	40	0.0001	225.5	3	NA	TRUE	FALSE	RA	1	1,179,830	Nonsynonymous	C -> A	0.064	F116L (TTC -> TTA)	LNEJMEBC_01130	hypothetical protein
1415	C25	68	4	40	0.0001	250.7	3.9	NA	TRUE	FALSE	RA	1	1,242,902	Nonsynonymous	G -> T	0.059	R167S (CGT -> AGT)	hprK	HPr kinase/phosphorylase
1416	C25	54	8	40	0.0001	164.7	17.7	NA	TRUE	FALSE	RA	1	1,269,666	Nonsynonymous	G -> T	0.148	S85I (AGT -> ATT)	murB	UDP‑N‑acetylenolpyruvoylglucosamine reductase
1417	C25	55	4	40	0.0001	199.4	3.2	NA	FALSE	FALSE	RA	1	1,381,371	Intergenic	C -> A	0.072	intergenic (+265/+762)	mntA / nhaK_1	Manganese‑binding lipoprotein MntA/Sodium, potassium, lithium and rubidium/H(+) antiporter
1418	C25	65	4	40	0.0001	231.8	4.5	NA	TRUE	FALSE	RA	1	1,387,927	Nonsynonymous	G -> T	0.062	T12K (ACG -> AAG)	mrpB	Na(+)/H(+) antiporter subunit B
1419	C25	57	6	40	0.0001	171	10.6	NA	FALSE	FALSE	RA	1	1,465,125	Intergenic	G -> A	0.105	intergenic (-249/+21)	hchA / LNEJMEBC_01405	Protein/nucleic acid deglycase HchA/Putative pyridoxal phosphate‑dependent acyltransferase
1420	C25	51	7	40	0.0001	155.5	15.2	tandem repeat	FALSE	FALSE	RA	1	1,525,055	Nonsynonymous	A -> G	0.137	I424T (ATA -> ACA)	tilS	tRNA(Ile)‑lysidine synthase
1421	C25	54	4	40	0.0001	194.9	4.3	NA	FALSE	FALSE	RA	1	1,622,571	Synonymous	G -> T	0.074	I122I (ATC -> ATA)	LNEJMEBC_01549	hypothetical protein
1422	C25	67	4	40	0.0001	249.1	3.9	NA	TRUE	FALSE	RA	1	1,649,907	Nonsynonymous	G -> T	0.06	A222S (GCT -> TCT)	LNEJMEBC_01578	hypothetical protein
1423	C25	73	4	40	0.0001	279.2	4.3	NA	TRUE	FALSE	RA	1	1,743,085	Nonsense	G -> T	0.055	S42* (TCA -> TAA)	lytM	Glycyl‑glycine endopeptidase LytM
1424	C25	96	8	40	0.0001	336.8	14.5	NA	TRUE	FALSE	RA	1	1,745,068	Nonsynonymous	T -> C	0.083	I103T (ATC -> ACC)	norB_2	Quinolone resistance protein NorB
1425	C25	56	4	40	0.0001	201.3	4	NA	TRUE	FALSE	RA	1	1,758,926	Nonsynonymous	C -> A	0.071	V12L (GTA -> TTA)	ypdA	Sensor histidine kinase YpdA
1426	C25	96	6	40	0.0001	352.4	9.5	NA	TRUE	FALSE	RA	1	1,947,409	Nonsynonymous	G -> T	0.062	Q398H (CAG -> CAT)	LNEJMEBC_01838	Oleate hydratase
1427	C25	68	4	40	0.0001	234.2	5.4	NA	TRUE	FALSE	RA	1	2,037,301	Nonsynonymous	C -> T	0.059	H77Y (CAC -> TAC)	LNEJMEBC_01914	hypothetical protein
1428	C25	62	4	40	0.0001	199.3	6.1	NA	TRUE	FALSE	RA	1	2,098,406	Nonsynonymous	G -> A	0.065	G24D (GGT -> GAT)	arcD	Arginine/ornithine antiporter
1429	C25	56	6	40	0.0001	187.1	8.8	NA	TRUE	FALSE	RA	1	2,101,910	Nonsynonymous	C -> A	0.106	Q12K (CAG -> AAG)	clfB	Clumping factor B
1430	C25	70	6	40	0.0001	252.3	9.6	NA	TRUE	FALSE	RA	1	2,175,513	Nonsynonymous	G -> T	0.086	M4I (ATG -> ATT)	crtM	Dehydrosqualene synthase
1431	C25	93	6	40	0.0001	328	5.5	NA	FALSE	FALSE	RA	1	2,206,430	Synonymous	C -> T	0.055	H652H (CAC -> CAT)	glcB	PTS system glucoside‑specific EIICBA component
1432	C25	79	4	40	0.0001	285.7	5.2	NA	FALSE	FALSE	RA	1	2,223,870	Synonymous	G -> A	0.051	T353T (ACC -> ACT)	LNEJMEBC_02080	hypothetical protein
1433	C25	88	6	40	0.0001	305	10.7	NA	TRUE	FALSE	RA	1	2,246,139	Nonsynonymous	C -> T	0.068	L419F (CTT -> TTT)	fnbA_2	Fibronectin‑binding protein A
1434	C25	54	4	40	0.0001	192.5	4.3	NA	TRUE	FALSE	RA	1	2,389,941	Intergenic	C -> A	0.074	intergenic (-165/-26)	paiA	Spermidine/spermine N(1)‑acetyltransferase
1435	C25	73	4	40	0.0001	249.2	5.3	NA	TRUE	FALSE	RA	1	2,419,275	Nonsynonymous	C -> T	0.055	T69I (ACA -> ATA)	btuD_6	Vitamin B12 import ATP‑binding protein BtuD
1436	C25	60	11	40	0.0001	175	39.7	NA	TRUE	FALSE	RA	1	2,455,872	Nonsynonymous	T -> A	0.183	V7E (GTA -> GAA)	LNEJMEBC_02287	hypothetical protein
1437	C25	54	4	40	0.0001	180.9	5.9	NA	TRUE	FALSE	RA	1	2,481,137	Nonsynonymous	C -> T	0.074	A236V (GCA -> GTA)	LNEJMEBC_02312	hypothetical protein
1438	C25	64	4	40	0.0001	222.9	6.1	NA	TRUE	FALSE	RA	1	2,546,814	Nonsynonymous	G -> A	0.062	H114Y (CAC -> TAC)	cobB	NAD‑dependent protein deacetylase
1439	C25	50	5	40	0.0001	147.6	7.6	multicopy element	FALSE	FALSE	RA	1	2,587,081	Other	G -> A	0.1	noncoding (52/76 nt)	LNEJMEBC_02428	tRNA‑Val
1440	C25	55	13	40	0.0001	126.3	39	NA	TRUE	FALSE	RA	1	2,619,357	Nonsynonymous	C -> G	0.236	A69G (GCG -> GGG)	LNEJMEBC_02449	hypothetical protein
1441	C25	61	4	40	0.0001	210.4	6.2	NA	TRUE	FALSE	RA	1	2,653,189	Nonsense	C -> T	0.066	Q50* (CAA -> TAA)	atpG	ATP synthase gamma chain
1442	C26	72	7	40	0.0001	242.1	11.3	NA	TRUE	FALSE	RA	1	7,324	Intergenic	A -> G	0.091	intergenic (+196/-120)	LNEJMEBC_00011	hypothetical protein
1443	C26	75	4	40	0.0001	288.4	3.7	NA	TRUE	FALSE	RA	1	11,951	Nonsynonymous	G -> T	0.053	A1150S (GCA -> TCA)	LNEJMEBC_00014	hypothetical protein
1444	C26	66	8	40	0.0001	212.1	16.7	NA	TRUE	FALSE	RA	1	14,241	Nonsynonymous	G -> T	0.121	R59S (AGG -> AGT)	LNEJMEBC_00016	hypothetical protein
1445	C26	67	4	40	0.0001	248.7	4.3	NA	TRUE	FALSE	RA	1	19,396	Nonsynonymous	C -> A	0.06	H74N (CAT -> AAT)	entA_1	Enterotoxin type A
1446	C26	65	4	40	0.0001	231	2.8	NA	TRUE	FALSE	RA	1	32,404	Nonsynonymous	C -> A	0.061	A127E (GCA -> GAA)	LNEJMEBC_00034	hypothetical protein
1447	C26	63	4	40	0.0001	228.9	5.1	NA	FALSE	FALSE	RA	1	62,906	Synonymous	A -> G	0.063	Q50Q (CAA -> CAG)	LNEJMEBC_00063	hypothetical protein
1448	C26	57	6	40	0.0001	193.3	10.8	NA	FALSE	FALSE	RA	1	99,758	Intergenic	G -> T	0.105	intergenic (+127/-164)	LNEJMEBC_00099 / LNEJMEBC_00100	hypothetical protein/Putative multidrug export ATP‑binding/permease protein
1449	C26	65	4	40	0.0001	221.5	5.5	NA	TRUE	FALSE	RA	1	148,090	Nonsynonymous	G -> A	0.062	G151E (GGG -> GAG)	ydeN	Putative hydrolase YdeN
1450	C26	47	6	40	0.0001	140.9	11.3	multicopy element	FALSE	FALSE	RA	1	148,713	Other	C -> A	0.128	noncoding (25/76 nt)	LNEJMEBC_00169	tRNA‑Asp
1451	C26	56	4	40	0.0001	202	4.2	NA	TRUE	FALSE	RA	1	229,300	Nonsynonymous	G -> T	0.072	A165S (GCA -> TCA)	dat	D‑alanine aminotransferase
1452	C26	58	6	40	0.0001	181.4	12.4	NA	TRUE	FALSE	RA	1	233,600	Nonsynonymous	G -> A	0.103	A37T (GCG -> ACG)	pepA_1	Glutamyl aminopeptidase
1453	C26	52	4	40	0.0001	177.1	4.4	NA	TRUE	FALSE	RA	1	323,667	Intergenic	G -> T	0.077	intergenic (+115/-39)	engB	putative GTP‑binding protein EngB
1454	C26	59	4	40	0.0001	218.6	4.6	NA	TRUE	FALSE	RA	1	324,828	Nonsynonymous	G -> T	0.068	G106C (GGT -> TGT)	hemA	Glutamyl‑tRNA reductase
1455	C26	43	4	40	0.0001	132	6.3	NA	FALSE	FALSE	RA	1	348,863	Synonymous	C -> T	0.093	N375N (AAC -> AAT)	tgt	Queuine tRNA‑ribosyltransferase
1456	C26	29	4	40	0.0001	81.8	5.9	NA	TRUE	FALSE	RA	1	370,044	Nonsynonymous	G -> T	0.138	E378D (GAG -> GAT)	iscS_2	Cysteine desulfurase IscS
1457	C26	54	4	40	0.0001	181.2	6.6	NA	TRUE	FALSE	RA	1	378,377	Nonsynonymous	G -> A	0.074	V60I (GTC -> ATC)	yrrK	Putative pre‑16S rRNA nuclease
1458	C26	62	4	40	0.0001	238.5	4	NA	TRUE	FALSE	RA	1	401,822	Nonsynonymous	C -> A	0.064	S658R (AGC -> AGA)	comEC	ComE operon protein 3
1459	C26	39	4	40	0.0001	127.9	5.9	NA	FALSE	FALSE	RA	1	423,686	Synonymous	A -> G	0.103	S93S (AGT -> AGC)	glyQS	Glycine‑‑tRNA ligase
1460	C26	48	4	40	0.0001	169.5	4.9	NA	TRUE	FALSE	RA	1	508,714	Nonsynonymous	G -> T	0.083	A275E (GCA -> GAA)	ansA	putative L‑asparaginase
1461	C26	57	4	40	0.0001	199.6	4.6	repeat regions	FALSE	FALSE	RA	1	584,405	Nonsynonymous	G -> T	0.07	A9450S (GCA -> TCA)	ebh	Extracellular matrix-binding protein ebh
1462	C26	56	25	40	0.0001	25.2	92.6	NA	TRUE	FALSE	RA	1	601,781	Intergenic	G -> C	0.446	intergenic (+462/-9)	arlR	Response regulator ArlR
1463	C26	45	4	40	0.0001	158.2	3.2	NA	TRUE	FALSE	RA	1	623,065	Nonsynonymous	G -> T	0.088	A36E (GCA -> GAA)	dapB	4‑hydroxy‑tetrahydrodipicolinate reductase
1464	C26	55	4	40	0.0001	182.6	5.8	NA	TRUE	FALSE	RA	1	647,759	Nonsynonymous	G -> A	0.073	A49V (GCA -> GTA)	trpA	Tryptophan synthase alpha chain
1465	C26	69	4	40	0.0001	257	4.3	NA	TRUE	FALSE	RA	1	745,015	Nonsynonymous	G -> T	0.058	H120N (CAT -> AAT)	recA	Protein RecA
1466	C26	43	4	40	0.0001	150.1	4.7	NA	FALSE	FALSE	RA	1	838,628	Synonymous	G -> T	0.093	G48G (GGC -> GGA)	pyrE	Orotate phosphoribosyltransferase
1467	C26	62	4	40	0.0001	211.3	6.3	NA	FALSE	FALSE	RA	1	954,780	Synonymous	G -> A	0.064	Y104Y (TAC -> TAT)	pdhA	Pyruvate dehydrogenase E1 component subunit alpha
1468	C26	40	4	32	0.0006	136.4	3	NA	TRUE	FALSE	RA	1	1,068,428	Nonsynonymous	C -> A	0.099	H94N (CAT -> AAT)	LNEJMEBC_01002	hypothetical protein
1469	C26	68	4	40	0.0001	236.3	4.3	NA	TRUE	FALSE	RA	1	1,108,466	Nonsynonymous	C -> A	0.059	A162D (GCT -> GAT)	mnhA1	Na(+)/H(+) antiporter subunit A1
1470	C26	59	5	40	0.0001	181.3	4.8	NA	TRUE	FALSE	RA	1	1,175,196	Nonsense	G -> T	0.076	S31* (TCG -> TAG)	LNEJMEBC_01119	hypothetical protein
1471	C26	46	4	40	0.0001	159.5	5	NA	TRUE	FALSE	RA	1	1,249,633	Nonsynonymous	C -> A	0.087	L141F (TTG -> TTT)	yfbR	5'‑deoxynucleotidase YfbR
1472	C26	53	8	40	0.0001	125.4	15.7	NA	FALSE	FALSE	RA	1	1,268,283	Synonymous	C -> T	0.149	A122A (GCG -> GCA)	LNEJMEBC_01219	hypothetical protein
1473	C26	72	5	40	0.0001	249.1	5.8	NA	FALSE	FALSE	RA	1	1,292,674	Synonymous	G -> A	0.065	N238N (AAC -> AAT)	ettA	Energy‑dependent translational throttle protein EttA
1474	C26	60	7	40	0.0001	200.4	13.2	NA	TRUE	FALSE	RA	1	1,326,096	Nonsense	C -> A	0.117	Y38* (TAC -> TAA)	mgrA	HTH‑type transcriptional regulator MgrA
1475	C26	83	5	40	0.0001	319.9	3.7	NA	TRUE	FALSE	RA	1	1,390,955	Intergenic	G -> T	0.052	intergenic (-26/-133)	xerD_2 / LNEJMEBC_01336	Tyrosine recombinase XerD/hypothetical protein
1476	C26	49	4	40	0.0001	164.9	4.9	NA	TRUE	FALSE	RA	1	1,423,512	Nonsynonymous	G -> T	0.082	M19I (ATG -> ATT)	thrE	threonine/serine exporter ThrE family protein
1477	C26	83	6	40	0.0001	285.7	9.1	NA	TRUE	FALSE	RA	1	1,461,277	Nonsynonymous	C -> A	0.073	G238C (GGT -> TGT)	LNEJMEBC_01402	putative epimerase/dehydratase
1478	C26	72	4	40	0.0001	277.7	4.2	NA	TRUE	FALSE	RA	1	1,559,901	Nonsynonymous	G -> T	0.055	S133R (AGC -> AGA)	recR	Recombination protein RecR
1479	C26	50	4	40	0.0001	168.4	4.9	NA	TRUE	FALSE	RA	1	1,580,177	Intergenic	G -> T	0.08	intergenic (-114/+218)	sle1_2	N‑acetylmuramoyl‑L‑alanine amidase sle1
1480	C26	68	4	40	0.0001	232	5.4	NA	FALSE	FALSE	RA	1	1,582,261	Synonymous	C -> T	0.059	T234T (ACG -> ACA)	metN	Methionine import ATP‑binding protein MetN
1481	C26	80	6	40	0.0001	267.1	11.5	NA	TRUE	FALSE	RA	1	1,624,696	Nonsynonymous	C -> T	0.075	A108V (GCA -> GTA)	qorB	Quinone oxidoreductase 2
1482	C26	77	10	40	0.0001	204	14.6	NA	TRUE	FALSE	RA	1	1,629,295	Nonsynonymous	C -> A	0.12	G402V (GGA -> GTA)	guaA	GMP synthase [glutamine‑hydrolyzing]
1483	C26	73	5	40	0.0001	245.3	4	NA	FALSE	FALSE	RA	1	1,657,428	Synonymous	C -> A	0.061	L105L (CTC -> CTA)	metC	Cystathionine beta‑lyase MetC
1484	C26	58	4	40	0.0001	200.2	5	NA	FALSE	FALSE	RA	1	1,658,752	Synonymous	C -> T	0.069	T170T (ACC -> ACT)	yitJ	Bifunctional homocysteine S‑methyltransferase/5,10‑methylenetetrahydrofolate reductase
1485	C26	71	4	40	0.0001	250.2	5.3	NA	TRUE	FALSE	RA	1	1,734,497	Nonsynonymous	C -> T	0.056	V506I (GTT -> ATT)	esaA	ESAT‑6 secretion accessory factor EsaA
1486	C26	56	4	40	0.0001	198.2	4.2	NA	TRUE	FALSE	RA	1	1,812,336	Nonsynonymous	C -> A	0.071	S337I (AGC -> ATC)	iolG	Inositol 2‑dehydrogenase/D‑chiro‑inositol 3‑dehydrogenase
1487	C26	75	4	40	0.0001	277.5	4.1	NA	TRUE	FALSE	RA	1	2,054,307	Nonsynonymous	C -> A	0.053	H142N (CAT -> AAT)	cap8A_2	Capsular polysaccharide type 8 biosynthesis protein cap8A
1488	C26	76	4	40	0.0001	290.8	3.7	NA	TRUE	FALSE	RA	1	2,089,352	Nonsynonymous	G -> T	0.053	L23I (CTT -> ATT)	manP	PTS system mannose‑specific EIIBCA component
1489	C26	79	4	40	0.0001	303.7	3.3	NA	TRUE	FALSE	RA	1	2,119,493	Intergenic	G -> T	0.051	intergenic (+126/-64)	nrdD	Anaerobic ribonucleoside‑triphosphate reductase
1490	C26	66	4	40	0.0001	246.2	2.5	NA	TRUE	FALSE	RA	1	2,170,670	Nonsynonymous	G -> T	0.06	G476V (GGA -> GTA)	oatA_2	O‑acetyltransferase OatA
1491	C26	91	6	40	0.0001	338.6	9.4	NA	TRUE	FALSE	RA	1	2,197,361	Intergenic	T -> C	0.066	intergenic (-22/-233)	mvaS	Hydroxymethylglutaryl‑CoA synthase/
1492	C26	59	4	40	0.0001	211.2	4.1	NA	TRUE	FALSE	RA	1	2,207,904	Nonsynonymous	C -> A	0.068	H19N (CAT -> AAT)	lipR	Putative acetyl‑hydrolase LipR
1493	C26	78	11	40	0.0001	240.3	25.6	NA	FALSE	FALSE	RA	1	2,210,220	Synonymous	C -> A	0.141	M1M (GTG -> TTG) †	LNEJMEBC_02062	hypothetical protein
1494	C26	67	4	40	0.0001	243	4.3	NA	TRUE	FALSE	RA	1	2,242,088	Nonsynonymous	G -> T	0.06	G334V (GGT -> GTT)	fnbA_1	Fibronectin‑binding protein A
1495	C26	67	6	40	0.0001	237.5	10.3	NA	TRUE	FALSE	RA	1	2,302,592	Nonsense	G -> T	0.089	G35* (GGA -> TGA)	opuCA	Carnitine transport ATP‑binding protein OpuCA
1496	C26	79	4	40	0.0001	301.2	3.6	NA	TRUE	FALSE	RA	1	2,322,335	Nonsynonymous	C -> A	0.051	V121L (GTG -> TTG)	bcr_1	Bicyclomycin resistance protein
1497	C26	64	4	40	0.0001	236.2	4	NA	TRUE	FALSE	RA	1	2,391,144	Nonsynonymous	C -> A	0.062	R117S (CGT -> AGT)	LNEJMEBC_02227	putative lipoprotein
1498	C26	76	4	40	0.0001	289.9	4.1	NA	TRUE	FALSE	RA	1	2,462,574	Nonsynonymous	C -> A	0.053	S88Y (TCT -> TAT)	mleN_2	Malate‑2H(+)/Na(+)‑lactate antiporter
1499	C26	79	6	40	0.0001	299.3	9.1	NA	TRUE	FALSE	RA	1	2,472,875	Nonsynonymous	C -> A	0.076	S362I (AGT -> ATT)	ureC	Urease subunit alpha
1500	C26	56	4	40	0.0001	197.4	4.7	NA	FALSE	FALSE	RA	1	2,541,143	Synonymous	G -> T	0.071	G179G (GGG -> GGT)	LNEJMEBC_02386	hypothetical protein
1501	C26	74	4	40	0.0001	284.4	3.7	NA	FALSE	FALSE	RA	1	2,546,938	Synonymous	G -> T	0.054	I72I (ATC -> ATA)	cobB	NAD‑dependent protein deacetylase
1502	C26	73	6	40	0.0001	256.7	9.7	tandem repeat	FALSE	FALSE	RA	1	2,640,683	Intergenic	T -> C	0.082	intergenic (+80/-267)	rpmE2 / tdk	50S ribosomal protein L31 type B/Thymidine kinase
1503	C26	72	4	40	0.0001	279	4.2	NA	TRUE	FALSE	RA	1	2,714,315	Nonsynonymous	C -> A	0.055	F131L (TTC -> TTA)	tsaD	tRNA N6‑adenosine threonylcarbamoyltransferase
1504	C26	51	4	32	0.0006	179.6	2.5	NA	TRUE	FALSE	RA	1	2,730,312	Nonsense	C -> A	0.077	S18* (TCA -> TAA)	LNEJMEBC_02557	hypothetical protein
1505	C26	49	5	40	0.0001	149.1	5.2	NA	TRUE	FALSE	RA	1	2,751,416	Nonsense	C -> A	0.092	Y74* (TAC -> TAA)	LNEJMEBC_02582	hypothetical protein
1506	C26	56	4	40	0.0001	202	4.7	NA	TRUE	FALSE	RA	1	2,755,184	Nonsynonymous	C -> A	0.071	F208L (TTC -> TTA)	LNEJMEBC_02588	hypothetical protein
1507	C27	67	6	40	0.0001	235.2	10.2	NA	TRUE	FALSE	RA	1	8,418	Nonsynonymous	C -> A	0.089	A127D (GCT -> GAT)	LNEJMEBC_00013	hypothetical protein
1508	C27	45	4	40	0.0001	153.9	5	NA	TRUE	FALSE	RA	1	37,831	Nonsynonymous	C -> A	0.089	G128V (GGC -> GTC)	LNEJMEBC_00041	hypothetical protein
1509	C27	47	4	40	0.0001	157.2	4.9	NA	TRUE	FALSE	RA	1	59,223	Nonsynonymous	G -> T	0.085	A227S (GCA -> TCA)	pcrA	ATP‑dependent DNA helicase PcrA
1510	C27	55	4	40	0.0001	183.7	6.4	NA	TRUE	FALSE	RA	1	131,135	Nonsynonymous	C -> T	0.073	A28V (GCA -> GTA)	LNEJMEBC_00153	hypothetical protein
1511	C27	48	4	40	0.0001	167.4	4.5	NA	TRUE	FALSE	RA	1	187,587	Nonsynonymous	G -> T	0.083	G272C (GGT -> TGT)	metK	S‑adenosylmethionine synthase
1512	C27	48	4	40	0.0001	164.7	4.9	NA	TRUE	FALSE	RA	1	233,927	Nonsynonymous	C -> A	0.083	Q146K (CAA -> AAA)	pepA_1	Glutamyl aminopeptidase
1513	C27	45	4	40	0.0001	154.5	5.3	NA	TRUE	FALSE	RA	1	298,907	Nonsynonymous	T -> C	0.089	I82T (ATT -> ACT)	icd	Isocitrate dehydrogenase [NADP]
1514	C27	69	8	40	0.0001	204.7	18.5	NA	TRUE	FALSE	RA	1	317,150	Nonsynonymous	C -> T	0.116	S352L (TCG -> TTG)	lysP_1	Lysine‑specific permease
1515	C27	40	4	40	0.0001	118	6.3	NA	FALSE	FALSE	RA	1	349,007	Synonymous	C -> T	0.1	N37N (AAC -> AAT)	yajC	Sec translocon accessory complex subunit YajC
1516	C27	42	4	40	0.0001	148.9	2.4	NA	TRUE	FALSE	RA	1	420,803	Nonsense	G -> T	0.083	E3* (GAA -> TAA)	era	GTPase Era
1517	C27	44	18	40	0.0001	35.7	74.9	NA	FALSE	FALSE	RA	1	735,133	Intergenic	T -> A	0.409	intergenic (-219/+84)	mutS_1 / LNEJMEBC_00693	DNA mismatch repair protein MutS/hypothetical protein
1518	C27	42	4	40	0.0001	122	5	NA	TRUE	FALSE	RA	1	777,558	Nonsense	G -> A	0.095	Q160* (CAG -> TAG)	frr	Ribosome‑recycling factor
1519	C27	40	4	40	0.0001	132.5	5.2	NA	TRUE	FALSE	RA	1	857,568	Nonsynonymous	C -> A	0.1	A94S (GCT -> TCT)	yggS	Pyridoxal phosphate homeostasis protein
1520	C27	46	4	40	0.0001	140.4	6.7	NA	TRUE	FALSE	RA	1	987,707	Nonsynonymous	G -> A	0.087	G193S (GGT -> AGT)	qoxA	putative quinol oxidase subunit 2
1521	C27	44	6	40	0.0001	127.9	10.6	NA	TRUE	FALSE	RA	1	1,000,095	Nonsynonymous	G -> T	0.137	R38S (CGT -> AGT)	slyA_1	Transcriptional regulator SlyA
1522	C27	35	4	40	0.0001	112.4	5.5	NA	TRUE	FALSE	RA	1	1,056,657	Nonsynonymous	G -> T	0.114	Q213K (CAA -> AAA)	dppC	Dipeptide transport system permease protein DppC
1523	C27	51	4	40	0.0001	163.4	4.4	NA	TRUE	FALSE	RA	1	1,154,747	Nonsynonymous	C -> A	0.079	G634V (GGT -> GTT)	LNEJMEBC_01081	hypothetical protein
1524	C27	36	18	40	0.0001	1.5	46	NA	TRUE	FALSE	RA	1	1,326,193	Nonsynonymous	C -> A	0.529	P71T (CCA -> ACA)	mgrA	HTH‑type transcriptional regulator MgrA
1525	C27	66	8	40	0.0001	218.6	16.5	NA	TRUE	FALSE	RA	1	1,351,251	Nonsynonymous	C -> A	0.121	A167S (GCT -> TCT)	bceA_1	Bacitracin export ATP‑binding protein BceA
1526	C27	45	4	40	0.0001	152.5	5	NA	TRUE	FALSE	RA	1	1,357,733	Nonsynonymous	G -> T	0.089	A218E (GCA -> GAA)	LNEJMEBC_01304	hypothetical protein
1527	C27	41	14	40	0.0001	48.6	41.4	NA	TRUE	FALSE	RA	1	1,361,238	Nonsynonymous	T -> C	0.341	E56G (GAA -> GGA)	dhaK	PTS‑dependent dihydroxyacetone kinase, dihydroxyacetone‑binding subunit DhaK
1528	C27	52	6	40	0.0001	171.7	10.4	NA	TRUE	FALSE	RA	1	1,446,404	Nonsynonymous	C -> A	0.115	M322I (ATG -> ATT)	sdrE	Serine‑aspartate repeat‑containing protein E
1529	C27	35	4	40	0.0001	114.9	3.7	NA	FALSE	FALSE	RA	1	1,563,201	Intergenic	C -> A	0.113	intergenic (-198/+445)	LNEJMEBC_01497 / treR_1	hypothetical protein/HTH‑type transcriptional regulator TreR
1530	C27	65	6	40	0.0001	223.1	11.1	NA	FALSE	FALSE	RA	1	1,573,672	Synonymous	A -> G	0.092	F223F (TTT -> TTC)	gltA	Glutamate synthase [NADPH] large chain
1531	C27	64	4	40	0.0001	219.1	5.5	NA	FALSE	FALSE	RA	1	1,613,024	Synonymous	C -> T	0.062	A327A (GCG -> GCA)	hsdM	Type I restriction enzyme EcoKI M protein
1532	C27	65	8	40	0.0001	207.4	15.8	NA	FALSE	FALSE	RA	1	1,613,087	Synonymous	C -> A	0.123	A306A (GCG -> GCT)	hsdM	Type I restriction enzyme EcoKI M protein
1533	C27	80	6	40	0.0001	287.8	9.7	NA	TRUE	FALSE	RA	1	1,630,649	Nonsynonymous	C -> A	0.075	G448C (GGT -> TGT)	guaB_2	Inosine‑5'‑monophosphate dehydrogenase
1534	C27	60	4	40	0.0001	228.7	3.3	NA	TRUE	FALSE	RA	1	1,679,660	Nonsynonymous	C -> A	0.066	P6T (CCT -> ACT)	glpT	Glycerol‑3‑phosphate transporter
1535	C27	75	4	40	0.0001	270.9	4.4	NA	FALSE	FALSE	RA	1	1,702,063	Synonymous	T -> C	0.053	R191R (AGA -> AGG)	bglK	Beta‑glucoside kinase
1536	C27	75	4	40	0.0001	285.8	2.3	NA	TRUE	FALSE	RA	1	1,757,516	Nonsense	C -> A	0.052	E482* (GAA -> TAA)	ypdA	Sensor histidine kinase YpdA
1537	C27	84	6	40	0.0001	301.2	7.7	NA	FALSE	FALSE	RA	1	1,846,602	Synonymous	G -> T	0.071	M1M (GTG -> TTG) †	ptsG_3	PTS system glucose‑specific EIICBA component
1538	C27	72	4	40	0.0001	252.9	8.3	NA	TRUE	FALSE	RA	1	1,864,498	Nonsynonymous	T -> A	0.056	E590D (GAA -> GAT)	grsB	Gramicidin S synthase 2
1539	C27	64	4	40	0.0001	216.8	5.5	NA	TRUE	FALSE	RA	1	1,876,859	Nonsynonymous	G -> A	0.063	A473V (GCG -> GTG)	aldA	Putative aldehyde dehydrogenase AldA
1540	C27	68	4	40	0.0001	242.6	5.3	NA	TRUE	FALSE	RA	1	1,963,375	Nonsynonymous	G -> A	0.059	A70V (GCC -> GTC)	LNEJMEBC_01849	hypothetical protein
1541	C27	78	4	40	0.0001	302.6	4	NA	TRUE	FALSE	RA	1	1,997,434	Nonsynonymous	C -> A	0.051	S6Y (TCT -> TAT)	nnrD	ADP‑dependent (S)‑NAD(P)H‑hydrate dehydratase
1542	C27	70	6	40	0.0001	232.8	17.3	NA	TRUE	FALSE	RA	1	2,054,704	Nonsynonymous	T -> A	0.086	S48T (TCA -> ACA)	ywqD_2	Tyrosine‑protein kinase YwqD
1543	C27	66	4	40	0.0001	249.8	4.3	NA	TRUE	FALSE	RA	1	2,081,388	Nonsynonymous	G -> T	0.061	A608D (GCT -> GAT)	LNEJMEBC_01950	N‑acetylmuramoyl‑L‑alanine amidase domain‑containing protein
1544	C27	47	4	40	0.0001	163.3	4.9	NA	TRUE	FALSE	RA	1	2,145,920	Nonsynonymous	G -> T	0.085	G111V (GGC -> GTC)	LNEJMEBC_02000	hypothetical protein
1545	C27	63	4	40	0.0001	215.6	6.1	NA	TRUE	FALSE	RA	1	2,155,230	Nonsynonymous	G -> A	0.063	V170I (GTT -> ATT)	LNEJMEBC_02012	Baeyer‑Villiger flavin‑containing monooxygenase
1546	C27	40	4	40	0.0001	128.2	5.2	NA	TRUE	FALSE	RA	1	2,155,645	Nonsynonymous	C -> A	0.1	T308K (ACA -> AAA)	LNEJMEBC_02012	Baeyer‑Villiger flavin‑containing monooxygenase
1547	C27	49	4	40	0.0001	167.7	5.4	NA	TRUE	FALSE	RA	1	2,251,774	Nonsynonymous	A -> G	0.082	H340R (CAT -> CGT)	LNEJMEBC_02099	Putative surface protein
1548	C27	64	5	40	0.0001	229.5	4.2	NA	TRUE	FALSE	RA	1	2,353,251	Nonsynonymous	G -> T	0.069	V5F (GTT -> TTT)	LNEJMEBC_02192	hypothetical protein
1549	C27	79	5	40	0.0001	280.8	3.8	NA	TRUE	FALSE	RA	1	2,449,592	Intergenic	A -> G	0.055	intergenic (-292/-93)	LNEJMEBC_02283	hypothetical protein
1550	C27	61	4	40	0.0001	203.4	6.2	NA	TRUE	FALSE	RA	1	2,492,916	Nonsynonymous	C -> T	0.066	G72D (GGT -> GAT)	mdtG_2	Multidrug resistance protein MdtG
1551	C27	39	4	40	0.0001	115.4	6.4	NA	TRUE	FALSE	RA	1	2,505,948	Nonsynonymous	G -> A	0.103	G523S (GGT -> AGT)	topB	DNA topoisomerase 3
1552	C27	52	5	40	0.0001	169.5	4.7	NA	FALSE	FALSE	RA	1	2,535,416	Intergenic	G -> T	0.087	intergenic (+594/+134)	LNEJMEBC_02380 / LNEJMEBC_02381	hypothetical protein/hypothetical protein
1553	C27	41	4	40	0.0001	138.3	10	NA	TRUE	FALSE	RA	1	2,545,805	Intergenic	A -> T	0.098	intergenic (+113/-120)	LNEJMEBC_02390	hypothetical protein
1554	C27	53	4	40	0.0001	184.6	5.3	NA	TRUE	FALSE	RA	1	2,631,672	Nonsynonymous	T -> C	0.075	V46A (GTT -> GCT)	pyrG	CTP synthase
1555	C27	51	4	40	0.0001	173	4.4	NA	TRUE	FALSE	RA	1	2,658,757	Nonsynonymous	C -> A	0.079	G35C (GGC -> TGC)	LNEJMEBC_02491	hypothetical protein
1556	C27	52	4	40	0.0001	163.4	5.8	NA	TRUE	FALSE	RA	1	2,731,798	Intergenic	G -> A	0.077	intergenic (-19/+342)	yafV	Omega‑amidase YafV
1557	C27	45	4	40	0.0001	139.4	6.1	NA	TRUE	FALSE	RA	1	2,741,596	Nonsynonymous	C -> T	0.089	T169I (ACA -> ATA)	LNEJMEBC_02566	putative leukocidin‑like protein 2
1558	C28	56	6	40	0.0001	184.8	8.4	NA	TRUE	FALSE	RA	1	13,300	Nonsynonymous	C -> A	0.106	P246T (CCT -> ACT)	LNEJMEBC_00015	hypothetical protein
1559	C28	59	4	40	0.0001	218.5	4.5	NA	TRUE	FALSE	RA	1	23,466	Nonsynonymous	G -> T	0.068	R72S (CGT -> AGT)	chp	Chemotaxis inhibitory protein
1560	C28	53	4	40	0.0001	176.7	4.1	NA	TRUE	FALSE	RA	1	63,891	Nonsynonymous	C -> A	0.076	P379T (CCA -> ACA)	LNEJMEBC_00063	hypothetical protein
1561	C28	60	5	40	0.0001	199.4	6.2	NA	TRUE	FALSE	RA	1	195,291	Nonsynonymous	C -> T	0.077	A25T (GCA -> ACA)	LNEJMEBC_00225	hypothetical protein
1562	C28	54	4	40	0.0001	190.3	4.7	NA	TRUE	FALSE	RA	1	256,555	Nonsense	C -> A	0.074	E163* (GAA -> TAA)	mrcA	Penicillin‑binding protein 1A
1563	C28	70	4	40	0.0001	261.7	3.6	NA	TRUE	FALSE	RA	1	257,441	Nonsense	G -> T	0.057	E7* (GAA -> TAA)	tyrS	Tyrosine‑‑tRNA ligase
1564	C28	60	4	40	0.0001	210	9	NA	FALSE	FALSE	RA	1	392,405	Synonymous	A -> T	0.067	L60L (CTT -> CTA)	LNEJMEBC_00390	hypothetical protein
1565	C28	72	4	40	0.0001	251.9	4.5	NA	FALSE	FALSE	RA	1	440,894	Synonymous	A -> G	0.055	K453K (AAA -> AAG)	glpG	Rhomboid protease GlpG
1566	C28	51	4	40	0.0001	187.7	4.2	repeat regions	FALSE	FALSE	RA	1	585,542	Nonsynonymous	C -> A	0.078	Q9829K (CAA -> AAA)	ebh	Extracellular matrix-binding protein ebh
1567	C28	51	4	40	0.0001	164.9	6.1	NA	TRUE	FALSE	RA	1	615,315	Nonsynonymous	C -> T	0.078	D41N (GAC -> AAC)	LNEJMEBC_00582	TelA‑like protein
1568	C28	73	4	40	0.0001	253.8	3.5	NA	TRUE	FALSE	RA	1	678,813	Nonsynonymous	G -> T	0.055	H145N (CAT -> AAT)	opuD_1	Glycine betaine transporter OpuD
1569	C28	59	4	40	0.0001	188.2	4.5	NA	TRUE	FALSE	RA	1	683,231	Nonsense	G -> T	0.068	S269* (TCA -> TAA)	sbcD	Nuclease SbcCD subunit D
1570	C28	44	4	40	0.0001	138.8	4.4	NA	TRUE	FALSE	RA	1	693,070	Nonsynonymous	C -> A	0.091	W258L (TGG -> TTG)	katA	Catalase
1571	C28	56	4	40	0.0001	207.7	3.1	NA	TRUE	FALSE	RA	1	708,241	Nonsynonymous	G -> T	0.071	Q3K (CAA -> AAA)	btuD_4	Vitamin B12 import ATP‑binding protein BtuD
1572	C28	45	4	40	0.0001	149.7	4.4	NA	TRUE	FALSE	RA	1	726,840	Nonsynonymous	C -> A	0.089	V489F (GTT -> TTT)	glpK	Glycerol kinase
1573	C28	64	4	40	0.0001	221.8	2.4	NA	TRUE	FALSE	RA	1	741,150	Nonsynonymous	G -> T	0.062	T194K (ACG -> AAG)	ymdB	2',3'‑cyclic‑nucleotide 2'‑phosphodiesterase
1574	C28	53	4	40	0.0001	198	4.1	NA	TRUE	FALSE	RA	1	751,729	Nonsynonymous	G -> T	0.075	Q132K (CAA -> AAA)	LNEJMEBC_00709	hypothetical protein
1575	C28	64	4	40	0.0001	240.9	4.4	NA	FALSE	FALSE	RA	1	760,309	Synonymous	C -> A	0.062	S305S (TCG -> TCT)	ribF	Riboflavin biosynthesis protein RibF
1576	C28	64	6	40	0.0001	209.7	9.4	NA	TRUE	FALSE	RA	1	776,287	Nonsynonymous	G -> T	0.094	F15L (TTC -> TTA)	LNEJMEBC_00726	hypothetical protein
1577	C28	48	5	40	0.0001	164.2	3.7	NA	TRUE	FALSE	RA	1	961,523	Nonsynonymous	C -> A	0.093	G366V (GGA -> GTA)	ythA	Putative cytochrome bd menaquinol oxidase subunit I
1578	C28	72	54	40	0.0001	118.5	58.2	NA	TRUE	FALSE	RA	1	978,080	Nonsynonymous	G -> T	0.75	T242K (ACG -> AAG)	purF	Amidophosphoribosyltransferase
1579	C28	76	4	40	0.0001	272.6	2.1	NA	TRUE	FALSE	RA	1	987,432	Nonsynonymous	C -> A	0.051	T101K (ACA -> AAA)	qoxA	putative quinol oxidase subunit 2
1580	C28	55	8	40	0.0001	164.7	16	NA	TRUE	FALSE	RA	1	1,061,733	Nonsynonymous	C -> A	0.145	R88L (CGT -> CTT)	appA	Oligopeptide‑binding protein AppA
1581	C28	111	6	40	0.0001	419.6	8.9	NA	TRUE	FALSE	RA	1	1,224,189	Nonsynonymous	C -> A	0.054	G129C (GGT -> TGT)	eno	Enolase
1582	C28	65	5	40	0.0001	232.4	4	NA	TRUE	FALSE	RA	1	1,233,829	Nonsynonymous	G -> T	0.068	D168E (GAC -> GAA)	clpP_2	ATP‑dependent Clp protease proteolytic subunit
1583	C28	65	6	40	0.0001	223.3	4.8	NA	TRUE	FALSE	RA	1	1,292,126	Nonsynonymous	G -> T	0.076	T421K (ACA -> AAA)	ettA	Energy‑dependent translational throttle protein EttA
1584	C28	58	41	40	0.0001	113.5	87.1	NA	TRUE	FALSE	RA	1	1,305,765	Indel < 50 bp	DEL 1 bp	0.707	coding (258/1056 nt)	saeS	Histidine protein kinase SaeS
1585	C28	58	41	40	0.0001	97.7	51	NA	TRUE	FALSE	RA	1	1,305,770	Nonsynonymous	C -> T	0.707	T88M (ACG -> ATG) ‡	saeS	Histidine protein kinase SaeS
1586	C28	58	41	40	0.0001	75.8	56.9	NA	FALSE	FALSE	RA	1	1,305,771	Synonymous	G -> T	0.707	T88T (ACG -> ACT) ‡	saeS	Histidine protein kinase SaeS
1587	C28	74	8	40	0.0001	212.1	18.8	NA	TRUE	FALSE	RA	1	1,313,506	Nonsynonymous	C -> T	0.108	G108D (GGT -> GAT)	fruA	PTS system fructose‑specific EIIABC component
1588	C28	76	4	40	0.0001	296.6	3.4	NA	FALSE	FALSE	RA	1	1,425,819	Synonymous	G -> T	0.052	G164G (GGC -> GGA)	LNEJMEBC_01372	hypothetical protein
1589	C28	72	4	40	0.0001	233	5.5	NA	FALSE	FALSE	RA	1	1,537,042	Synonymous	C -> T	0.056	A335A (GCG -> GCA)	glmU	Bifunctional protein GlmU
1590	C28	84	5	40	0.0001	311.3	2.1	NA	TRUE	FALSE	RA	1	1,548,329	Nonsense	C -> A	0.051	E104* (GAA -> TAA)	yabA	Initiation‑control protein YabA
1591	C28	90	5	40	0.0001	339.1	6	NA	TRUE	FALSE	RA	1	1,583,516	Nonsynonymous	G -> T	0.055	T295K (ACA -> AAA)	mccB	Cystathionine gamma‑lyase
1592	C28	72	4	40	0.0001	265.7	3.5	NA	TRUE	FALSE	RA	1	1,597,587	Nonsynonymous	G -> T	0.055	A88E (GCA -> GAA)	LNEJMEBC_01524	hypothetical protein
1593	C28	92	6	40	0.0001	334.6	8.4	NA	TRUE	FALSE	RA	1	1,779,809	Nonsynonymous	C -> A	0.065	P161T (CCA -> ACA)	ptsG_2	PTS system glucose‑specific EIICBA component
1594	C28	111	8	40	0.0001	377	17.3	NA	TRUE	FALSE	RA	1	1,935,221	Nonsynonymous	G -> A	0.072	G101S (GGT -> AGT)	yfiY	putative siderophore‑binding lipoprotein YfiY
1595	C28	74	4	40	0.0001	278.8	2.6	NA	TRUE	FALSE	RA	1	1,940,482	Nonsynonymous	G -> T	0.053	G341V (GGT -> GTT)	spa	Immunoglobulin G‑binding protein A
1596	C28	79	4	40	0.0001	298.7	3.4	NA	FALSE	FALSE	RA	1	1,971,191	Intergenic	C -> A	0.05	intergenic (+601/+343)	LNEJMEBC_01855 / LNEJMEBC_01856	hypothetical protein/hypothetical protein
1597	C28	51	4	40	0.0001	183.3	4.2	NA	TRUE	FALSE	RA	1	2,011,860	Nonsynonymous	C -> A	0.078	R481S (CGT -> AGT)	mnmG	tRNA uridine 5‑carboxymethylaminomethyl modification enzyme MnmG
1598	C28	84	6	40	0.0001	297.9	9.6	NA	TRUE	FALSE	RA	1	2,045,289	Nonsynonymous	G -> T	0.072	A166S (GCA -> TCA)	hisI	Histidine biosynthesis bifunctional protein HisIE
1599	C28	91	7	40	0.0001	334.4	11.1	NA	TRUE	FALSE	RA	1	2,056,582	Nonsynonymous	C -> A	0.077	T111N (ACT -> AAT)	LNEJMEBC_01933	hypothetical protein
1600	C28	100	6	40	0.0001	355.9	8.2	NA	TRUE	FALSE	RA	1	2,064,470	Nonsynonymous	G -> T	0.06	G1245V (GGT -> GTT)	sraP	Serine‑rich adhesin for platelets
1601	C28	54	4	40	0.0001	183.8	4.7	NA	FALSE	FALSE	RA	1	2,248,127	Synonymous	C -> A	0.074	R59R (CGC -> CGA)	gtaB	UTP‑‑glucose‑1‑phosphate uridylyltransferase
1602	C28	90	6	40	0.0001	292.7	11.5	NA	TRUE	FALSE	RA	1	2,277,622	Nonsynonymous	G -> A	0.067	R219H (CGT -> CAT)	bacC	Dihydroanticapsin 7‑dehydrogenase
1603	C28	76	4	40	0.0001	284	3.4	NA	TRUE	FALSE	RA	1	2,356,305	Nonsynonymous	G -> T	0.052	S98I (AGC -> ATC)	sirB	Sirohydrochlorin ferrochelatase
1604	C28	64	6	40	0.0001	221.7	9.4	NA	FALSE	FALSE	RA	1	2,533,610	Intergenic	G -> T	0.094	intergenic (+49/-196)	LNEJMEBC_02379 / LNEJMEBC_02380	hypothetical protein/hypothetical protein
1605	C28	61	4	40	0.0001	228.2	4.5	NA	TRUE	FALSE	RA	1	2,572,054	Nonsense	C -> A	0.065	S79* (TCA -> TAA)	LNEJMEBC_02414	hypothetical protein
1606	C28	75	4	40	0.0001	290.2	3.4	NA	TRUE	FALSE	RA	1	2,599,895	Nonsynonymous	G -> T	0.053	Q328K (CAA -> AAA)	mtlD	Mannitol‑1‑phosphate 5‑dehydrogenase
1607	C28	67	4	40	0.0001	226.5	5.1	NA	FALSE	FALSE	RA	1	2,641,312	Synonymous	G -> A	0.06	R121R (AGG -> AGA)	tdk	Thymidine kinase
1608	C28	70	4	40	0.0001	257.7	3.6	NA	TRUE	FALSE	RA	1	2,648,960	Nonsynonymous	C -> A	0.057	A32E (GCA -> GAA)	LNEJMEBC_02479	hypothetical protein
1609	C28	65	4	40	0.0001	242.1	4.3	NA	TRUE	FALSE	RA	1	2,685,744	Nonsynonymous	G -> T	0.061	E44D (GAG -> GAT)	LNEJMEBC_02515	hypothetical protein
1610	C28	68	4	40	0.0001	239.4	4.6	NA	FALSE	FALSE	RA	1	2,713,019	Synonymous	T -> C	0.059	A63A (GCT -> GCC)	tsaB	tRNA threonylcarbamoyladenosine biosynthesis protein TsaB
1611	C29	69	4	40	0.0001	263.4	4.4	NA	TRUE	FALSE	RA	1	40,439	Nonsynonymous	C -> A	0.058	P144Q (CCA -> CAA)	LNEJMEBC_00044	hypothetical protein
1612	C29	69	4	40	0.0001	258.2	4.4	NA	TRUE	FALSE	RA	1	43,466	Nonsynonymous	C -> A	0.058	G140C (GGT -> TGT)	ppaC	putative manganese‑dependent inorganic pyrophosphatase
1613	C29	45	4	40	0.0001	144.7	10.9	NA	TRUE	FALSE	RA	1	53,246	Indel < 50 bp	DEL 1 bp	0.089	coding (117/174 nt)	LNEJMEBC_00055	hypothetical protein
1614	C29	74	4	40	0.0001	282.8	4.2	NA	FALSE	FALSE	RA	1	71,937	Synonymous	G -> T	0.054	A349A (GCG -> GCT)	rlmCD	23S rRNA (uracil‑C(5))‑methyltransferase RlmCD
1615	C29	49	5	40	0.0001	164.9	4.7	NA	TRUE	FALSE	RA	1	119,159	Nonsynonymous	C -> A	0.092	L293I (CTT -> ATT)	mltF	Membrane‑bound lytic murein transglycosylase F
1616	C29	62	4	40	0.0001	212.8	5.5	NA	TRUE	FALSE	RA	1	145,192	Nonsynonymous	C -> T	0.065	A75V (GCA -> GTA)	hemH	Ferrochelatase
1617	C29	51	4	40	0.0001	181.6	4.9	NA	TRUE	FALSE	RA	1	173,734	Nonsynonymous	G -> T	0.079	D10Y (GAT -> TAT)	LNEJMEBC_00201	hypothetical protein
1618	C29	75	4	40	0.0001	278.6	3.6	NA	TRUE	FALSE	RA	1	230,547	Nonsynonymous	G -> T	0.053	E114D (GAG -> GAT)	LNEJMEBC_00253	hypothetical protein
1619	C29	45	4	40	0.0001	147	5.1	NA	FALSE	FALSE	RA	1	325,046	Synonymous	C -> A	0.089	G178G (GGC -> GGA)	hemA	Glutamyl‑tRNA reductase
1620	C29	55	4	40	0.0001	174.8	6.1	NA	TRUE	FALSE	RA	1	333,283	Nonsynonymous	C -> T	0.073	A55V (GCA -> GTA)	valS	Valine‑‑tRNA ligase
1621	C29	55	4	40	0.0001	185.6	5.7	NA	FALSE	FALSE	RA	1	341,110	Synonymous	C -> T	0.073	Y242Y (TAC -> TAT)	mreC	Cell shape‑determining protein MreC
1622	C29	55	4	40	0.0001	206.3	4.8	NA	TRUE	FALSE	RA	1	348,174	Nonsynonymous	G -> T	0.073	A146S (GCA -> TCA)	tgt	Queuine tRNA‑ribosyltransferase
1623	C29	59	48	40	0.0001	140.5	29.3	tandem repeat	FALSE	FALSE	RA	1	396,807	Synonymous	T -> C	0.813	D153D (GAT -> GAC)	nadD	putative nicotinate‑nucleotide adenylyltransferase
1624	C29	75	4	40	0.0001	286.3	3.6	NA	TRUE	FALSE	RA	1	471,456	Nonsynonymous	G -> T	0.053	D96Y (GAC -> TAC)	pepT_1	Peptidase T
1625	C29	60	4	40	0.0001	196.6	4.6	NA	TRUE	FALSE	RA	1	479,698	Nonsynonymous	C -> A	0.067	S93I (AGT -> ATT)	LNEJMEBC_00483	hypothetical protein
1626	C29	39	4	40	0.0001	124.7	4.8	NA	TRUE	FALSE	RA	1	591,140	Nonsynonymous	G -> T	0.102	D236Y (GAT -> TAT)	LNEJMEBC_00559	hypothetical protein
1627	C29	47	4	40	0.0001	152.8	4.5	NA	FALSE	FALSE	RA	1	732,827	Synonymous	C -> A	0.086	A696A (GCG -> GCT)	mutS_1	DNA mismatch repair protein MutS
1628	C29	38	4	40	0.0001	120.3	5.8	NA	TRUE	FALSE	RA	1	813,661	Intergenic	A -> G	0.105	intergenic (-58/+145)	fapR	Transcription factor FapR
1629	C29	44	4	40	0.0001	153.5	5.2	NA	TRUE	FALSE	RA	1	826,347	Nonsynonymous	C -> A	0.091	A100S (GCA -> TCA)	rsmB	Ribosomal RNA small subunit methyltransferase B
1630	C29	62	4	40	0.0001	234.2	4	NA	TRUE	FALSE	RA	1	879,228	Nonsynonymous	G -> T	0.064	F277L (TTC -> TTA)	argF	Ornithine carbamoyltransferase
1631	C29	46	4	40	0.0001	160.2	4.5	NA	TRUE	FALSE	RA	1	966,775	Nonsynonymous	G -> T	0.087	A141E (GCG -> GAG)	rlmI	Ribosomal RNA large subunit methyltransferase I
1632	C29	75	4	40	0.0001	286	3.6	NA	TRUE	FALSE	RA	1	1,066,455	Nonsynonymous	C -> A	0.053	G176C (GGT -> TGT)	oppC	Oligopeptide transport system permease protein OppC
1633	C29	62	4	40	0.0001	229.3	3.8	NA	TRUE	FALSE	RA	1	1,066,785	Nonsynonymous	C -> A	0.064	V66F (GTT -> TTT)	oppC	Oligopeptide transport system permease protein OppC
1634	C29	33	22	40	0.0001	35	33	tandem repeat	FALSE	FALSE	RA	1	1,067,855	Nonsynonymous	T -> C	0.667	I18V (ATT -> GTT)	oppB	Oligopeptide transport system permease protein OppB
1635	C29	60	4	40	0.0001	206.4	5.5	NA	TRUE	FALSE	RA	1	1,091,991	Nonsynonymous	C -> T	0.067	A519T (GCG -> ACG)	addB	ATP‑dependent helicase/deoxyribonuclease subunit B
1636	C29	54	4	40	0.0001	200	4.8	NA	TRUE	FALSE	RA	1	1,099,871	Nonsynonymous	G -> T	0.074	D424Y (GAT -> TAT)	argH	Argininosuccinate lyase
1637	C29	54	4	40	0.0001	191.5	4.8	NA	TRUE	FALSE	RA	1	1,214,211	Nonsense	C -> A	0.074	E77* (GAA -> TAA)	LNEJMEBC_01171	hypothetical protein
1638	C29	54	4	40	0.0001	179.3	6.1	NA	TRUE	FALSE	RA	1	1,218,756	Nonsynonymous	C -> T	0.074	A45T (GCT -> ACT)	smpB	SsrA‑binding protein
1639	C29	69	6	40	0.0001	234	10.6	NA	FALSE	FALSE	RA	1	1,244,736	Synonymous	T -> C	0.087	Q725Q (CAA -> CAG)	uvrA	UvrABC system protein A
1640	C29	68	4	40	0.0001	255.3	3.8	NA	TRUE	FALSE	RA	1	1,276,892	Nonsynonymous	C -> A	0.059	M494I (ATG -> ATT)	nrdE1	Ribonucleoside‑diphosphate reductase subunit alpha 1
1641	C29	64	4	40	0.0001	240.6	2.5	NA	TRUE	FALSE	RA	1	1,286,320	Nonsynonymous	G -> T	0.061	T151K (ACG -> AAG)	hisC_2	Histidinol‑phosphate aminotransferase
1642	C29	44	20	40	0.0001	12.6	85.9	NA	TRUE	FALSE	RA	1	1,326,094	Nonsynonymous	T -> A	0.455	Y38N (TAC -> AAC)	mgrA	HTH‑type transcriptional regulator MgrA
1643	C29	70	4	40	0.0001	269.6	2.4	NA	TRUE	FALSE	RA	1	1,345,645	Nonsynonymous	G -> T	0.056	G96V (GGT -> GTT)	sle1_1	N‑acetylmuramoyl‑L‑alanine amidase sle1
1644	C29	67	4	40	0.0001	252.4	2.4	NA	TRUE	FALSE	RA	1	1,366,358	Nonsense	C -> A	0.059	E334* (GAA -> TAA)	nupG	Purine nucleoside transport protein NupG
1645	C29	70	5	40	0.0001	249.1	4.6	NA	FALSE	FALSE	RA	1	1,367,831	Synonymous	G -> T	0.063	A537A (GCC -> GCA)	bmrA	Multidrug resistance ABC transporter ATP‑binding/permease protein BmrA
1646	C29	69	4	40	0.0001	261.5	3.8	NA	TRUE	FALSE	RA	1	1,377,380	Nonsynonymous	G -> T	0.058	Q124H (CAG -> CAT)	LNEJMEBC_01322	hypothetical protein
1647	C29	78	6	40	0.0001	249.2	12.7	NA	FALSE	FALSE	RA	1	1,394,410	Synonymous	A -> C	0.077	P203P (CCT -> CCG)	pip	Proline iminopeptidase
1648	C29	84	6	40	0.0001	294.6	9.8	NA	TRUE	FALSE	RA	1	1,468,983	Nonsense	C -> A	0.072	E55* (GAA -> TAA)	tuf	Elongation factor Tu
1649	C29	64	6	40	0.0001	192.8	11.9	NA	TRUE	FALSE	RA	1	1,491,010	Nonsynonymous	G -> A	0.094	P94S (CCA -> TCA)	gltX	Glutamate‑‑tRNA ligase
1650	C29	78	4	40	0.0001	264.4	5	NA	TRUE	FALSE	RA	1	1,491,238	Nonsynonymous	G -> A	0.051	H18Y (CAT -> TAT)	gltX	Glutamate‑‑tRNA ligase
1651	C29	72	55	40	0.0001	150.9	44.1	tandem repeat	FALSE	FALSE	RA	1	1,525,055	Nonsynonymous	A -> G	0.778	I424T (ATA -> ACA)	tilS	tRNA(Ile)‑lysidine synthase
1652	C29	54	4	40	0.0001	191.6	4.2	NA	TRUE	FALSE	RA	1	1,534,805	Nonsense	C -> A	0.074	E210* (GAA -> TAA)	rplY	50S ribosomal protein L25
1653	C29	65	4	40	0.0001	239.4	4.5	NA	TRUE	FALSE	RA	1	1,545,859	Nonsynonymous	G -> T	0.061	H23N (CAT -> AAT)	metG	Methionine‑‑tRNA ligase
1654	C29	61	4	40	0.0001	221.7	4.9	NA	FALSE	FALSE	RA	1	1,548,241	Intergenic	T -> C	0.066	intergenic (-224/+50)	yfiC / yabA	tRNA1(Val) (adenine(37)‑N6)‑methyltransferase/Initiation‑control protein YabA
1655	C29	62	4	40	0.0001	226.2	3	NA	TRUE	FALSE	RA	1	1,548,296	Nonsynonymous	C -> A	0.064	D115Y (GAT -> TAT)	yabA	Initiation‑control protein YabA
1656	C29	68	4	40	0.0001	256.6	3.8	NA	TRUE	FALSE	RA	1	1,576,013	Nonsynonymous	C -> A	0.059	A163E (GCA -> GAA)	LNEJMEBC_01505	hypothetical protein
1657	C29	73	4	40	0.0001	277.6	3.7	NA	TRUE	FALSE	RA	1	1,608,435	Nonsynonymous	G -> T	0.055	D62Y (GAC -> TAC)	LNEJMEBC_01537	hypothetical protein
1658	C29	92	11	12	0.0631	257.5	9.1	NA	FALSE	FALSE	RA	1	1,675,106	Synonymous	C -> T	0.102	T76T (ACG -> ACA)	ydaF	Putative ribosomal N‑acetyltransferase YdaF
1659	C29	80	4	40	0.0001	281.1	5.4	NA	TRUE	FALSE	RA	1	1,687,231	Nonsynonymous	G -> A	0.05	A269T (GCT -> ACT)	ulaA	Ascorbate‑specific PTS system EIIC component
1660	C29	73	6	40	0.0001	261.4	10.2	NA	TRUE	FALSE	RA	1	1,706,042	Nonsynonymous	C -> A	0.082	S177I (AGT -> ATT)	nupC_2	Nucleoside permease NupC
1661	C29	69	6	40	0.0001	247.7	9.5	NA	TRUE	FALSE	RA	1	1,711,576	Nonsynonymous	C -> A	0.087	S115I (AGT -> ATT)	LNEJMEBC_01637	putative ABC transporter permease
1662	C29	74	5	40	0.0001	253.2	7.4	NA	TRUE	FALSE	RA	1	1,932,869	Nonsynonymous	G -> A	0.067	A282V (GCT -> GTT)	ala	Alanine dehydrogenase
1663	C29	78	4	40	0.0001	298.8	3.5	NA	TRUE	FALSE	RA	1	2,025,416	Nonsynonymous	G -> T	0.051	A294E (GCA -> GAA)	yflS	Putative malate transporter YflS
1664	C29	78	4	40	0.0001	300.8	3.5	NA	TRUE	FALSE	RA	1	2,184,933	Nonsynonymous	G -> T	0.051	C178F (TGT -> TTT)	LNEJMEBC_02040	Putative acetyltransferase
1665	C29	69	8	40	0.0001	225.7	16.6	NA	TRUE	FALSE	RA	1	2,212,909	Nonsynonymous	C -> A	0.116	H134N (CAT -> AAT)	sdhA	L‑serine dehydratase, alpha chain
1666	C29	71	6	40	0.0001	233.1	10.3	NA	FALSE	FALSE	RA	1	2,238,973	Synonymous	C -> A	0.085	I461I (ATC -> ATA)	xylB	Xylulose kinase
1667	C29	64	4	40	0.0001	229.8	10.2	NA	TRUE	FALSE	RA	1	2,246,471	Indel < 50 bp	DEL 1 bp	0.062	coding (1587/2886 nt)	fnbA_2	Fibronectin‑binding protein A
1668	C29	76	5	40	0.0001	245	5.6	NA	TRUE	FALSE	RA	1	2,279,459	Nonsynonymous	G -> A	0.062	A40T (GCA -> ACA)	dapF	Diaminopimelate epimerase
1669	C29	76	4	40	0.0001	291.3	3.6	NA	TRUE	FALSE	RA	1	2,299,752	Nonsynonymous	C -> A	0.053	W430C (TGG -> TGT)	yveA	Aspartate‑proton symporter
1670	C29	74	4	40	0.0001	242	5.6	NA	TRUE	FALSE	RA	1	2,317,017	Nonsynonymous	G -> A	0.054	T134I (ACA -> ATA)	nhaK_2	Sodium, potassium, lithium and rubidium/H(+) antiporter
1671	C29	64	4	40	0.0001	234.6	3.9	NA	TRUE	FALSE	RA	1	2,363,732	Nonsynonymous	C -> A	0.063	P975T (CCG -> ACG)	narG	Respiratory nitrate reductase 1 alpha chain
1672	C29	77	4	40	0.0001	287.8	4.2	NA	TRUE	FALSE	RA	1	2,386,733	Nonsynonymous	G -> T	0.052	G48C (GGT -> TGT)	LNEJMEBC_02222	hypothetical protein
1673	C29	68	4	40	0.0001	232.6	5.7	NA	TRUE	FALSE	RA	1	2,443,978	Nonsynonymous	G -> A	0.059	A43V (GCA -> GTA)	LNEJMEBC_02277	hypothetical protein
1674	C29	64	4	40	0.0001	213.4	5.8	NA	TRUE	FALSE	RA	1	2,455,079	Nonsense	C -> T	0.062	Q989* (CAG -> TAG)	LNEJMEBC_02285	Putative formate dehydrogenase
1675	C29	64	4	40	0.0001	238	4.5	NA	TRUE	FALSE	RA	1	2,552,474	Nonsynonymous	G -> T	0.062	G244V (GGT -> GTT)	lacE	PTS system lactose‑specific EIICB component
1676	C29	61	4	40	0.0001	211.5	5.5	NA	TRUE	FALSE	RA	1	2,570,530	Nonsynonymous	C -> T	0.066	P315L (CCT -> CTT)	yfiZ_2	putative siderophore transport system permease protein YfiZ
1677	C29	56	4	40	0.0001	196.9	4.7	NA	TRUE	FALSE	RA	1	2,588,813	Nonsynonymous	G -> T	0.071	D71Y (GAT -> TAT)	cdaA	Cyclic di‑AMP synthase CdaA
1678	C29	61	4	40	0.0001	221.6	4.8	NA	FALSE	FALSE	RA	1	2,592,431	Synonymous	A -> G	0.066	A142A (GCA -> GCG)	fmtB	LPXTG-anchored DUF1542 repeat protein FmtB
1679	C29	77	4	40	0.0001	292.4	3.6	NA	TRUE	FALSE	RA	1	2,598,343	Nonsense	C -> A	0.052	S2113* (TCA -> TAA)	fmtB	LPXTG-anchored DUF1542 repeat protein FmtB
1680	C29	78	6	40	0.0001	281.1	9.1	NA	FALSE	FALSE	RA	1	2,614,400	Synonymous	G -> T	0.077	V17V (GTG -> GTT)	yhfK	putative sugar epimerase YhfK
1681	C29	74	4	40	0.0001	268.6	4.2	NA	TRUE	FALSE	RA	1	2,615,856	Nonsense	G -> T	0.054	E136* (GAA -> TAA)	gmuF	putative mannose‑6‑phosphate isomerase GmuF
1682	C29	64	4	40	0.0001	238.9	3.9	NA	TRUE	FALSE	RA	1	2,693,743	Nonsynonymous	G -> T	0.062	V660F (GTT -> TTT)	yhgF	Protein YhgF
1683	C29	46	6	40	0.0001	143.4	11.5	NA	TRUE	FALSE	RA	1	2,725,666	Nonsynonymous	G -> T	0.13	K403N (AAG -> AAT)	scrB	Sucrose‑6‑phosphate hydrolase
1684	C30	99	7	40	0.0001	373.1	8.7	NA	TRUE	FALSE	RA	1	146,875	Nonsynonymous	C -> A	0.065	D320E (GAC -> GAA)	hemY	Protoporphyrinogen oxidase
1685	C30	78	5	40	0.0001	285.9	6.6	NA	TRUE	FALSE	RA	1	196,400	Nonsynonymous	C -> A	0.064	A45S (GCG -> TCG)	LNEJMEBC_00227	hypothetical protein
1686	C30	77	4	40	0.0001	281.7	3.6	NA	TRUE	FALSE	RA	1	204,782	Nonsynonymous	C -> A	0.052	Q66K (CAA -> AAA)	ribBA	Riboflavin biosynthesis protein RibBA
1687	C30	66	4	40	0.0001	225.3	5.3	NA	TRUE	FALSE	RA	1	380,649	Nonsynonymous	C -> T	0.061	T258M (ACG -> ATG)	ydcP	putative protease YdcP
1688	C30	76	4	40	0.0001	277.3	4.6	NA	FALSE	FALSE	RA	1	428,716	Synonymous	A -> G	0.053	S288S (TCA -> TCG)	sigA	RNA polymerase sigma factor SigA
1689	C30	79	4	40	0.0001	303.2	4.1	NA	TRUE	FALSE	RA	1	454,588	Nonsynonymous	G -> T	0.051	A133S (GCT -> TCT)	ypdF	Aminopeptidase YpdF
1690	C30	77	4	40	0.0001	283.7	4.6	NA	FALSE	FALSE	RA	1	552,550	Synonymous	A -> G	0.052	Q277Q (CAA -> CAG)	tdcB	L‑threonine dehydratase catabolic TdcB
1691	C30	67	4	40	0.0001	225.9	5.2	NA	FALSE	FALSE	RA	1	692,817	Synonymous	C -> T	0.06	A342A (GCG -> GCA)	katA	Catalase
1692	C30	85	8	40	0.0001	301.5	15.8	NA	TRUE	FALSE	RA	1	721,830	Nonsynonymous	C -> A	0.094	D25Y (GAT -> TAT)	hflX	GTPase HflX
1693	C30	79	4	40	0.0001	280.9	4.9	NA	FALSE	FALSE	RA	1	728,206	Synonymous	C -> T	0.051	E33E (GAG -> GAA)	glpK	Glycerol kinase
1694	C30	61	4	40	0.0001	205.4	5.4	NA	TRUE	FALSE	RA	1	759,048	Nonsynonymous	C -> T	0.066	G151D (GGT -> GAT)	pnp_1	Polyribonucleotide nucleotidyltransferase
1695	C30	NA	NA	NA	NA	NA	NA	low position-hash score	FALSE	FALSE	JC	1	793,800	Indel < 50 bp	DEL 6 bp	0.099	coding (883/1167 nt)	sucC	Succinate‑‑CoA ligase [ADP‑forming] subunit beta
1696	C30	67	4	40	0.0001	229	4.4	NA	TRUE	FALSE	RA	1	798,565	Nonsynonymous	C -> A	0.06	S580Y (TCT -> TAT)	LNEJMEBC_00745	hypothetical protein
1697	C30	74	4	40	0.0001	281.1	4.2	NA	TRUE	FALSE	RA	1	836,647	Nonsense	G -> T	0.054	G510* (GGA -> TGA)	yloA	putative protein YloA
1698	C30	72	4	40	0.0001	272.3	3.7	NA	TRUE	FALSE	RA	1	1,016,652	Nonsynonymous	C -> A	0.055	R645L (CGA -> CTA)	LNEJMEBC_00955	hypothetical protein
1699	C30	87	5	40	0.0001	306.6	5.1	NA	FALSE	FALSE	RA	1	1,212,210	Synonymous	G -> A	0.052	D479D (GAC -> GAT)	clfA	Clumping factor A
1700	C30	124	9	12	0.0631	346.5	5.9	NA	FALSE	FALSE	RA	1	2,081,236	Intergenic	C -> T	0.058	intergenic (+150/+115)	LNEJMEBC_01949 / LNEJMEBC_01950	N‑carbamoylsarcosine amidase/N‑acetylmuramoyl‑L‑alanine amidase domain‑containing protein
1701	C30	110	6	40	0.0001	396.3	9.5	NA	TRUE	FALSE	RA	1	2,623,912	Nonsynonymous	A -> G	0.054	R102G (AGG -> GGG)	LNEJMEBC_02454	hypothetical protein
1702	C30	98	6	40	0.0001	373.1	9.3	NA	FALSE	FALSE	RA	1	2,624,579	Synonymous	C -> A	0.061	M1M (ATG -> ATT) †	luxS	S‑ribosylhomocysteine lyase
1703	C30	105	6	40	0.0001	392.1	7.7	NA	FALSE	FALSE	RA	1	2,643,829	Synonymous	G -> T	0.057	P99P (CCG -> CCT)	ywlC_2	Threonylcarbamoyl‑AMP synthase
1704	C30	79	4	40	0.0001	298.7	3.5	NA	FALSE	FALSE	RA	1	2,754,241	Synonymous	C -> A	0.051	V542V (GTC -> GTA)	LNEJMEBC_02587	hypothetical protein
1705	C30	312	54	12	0.0631	791.6	37.1	NA	FALSE	FALSE	RA	2	43,411	Intergenic	A -> G	0.157	intergenic (+136/+460)	acuI / hxlR	putative acrylyl‑CoA reductase AcuI/HTH‑type transcriptional activator HxlR
1706	C31	70	4	40	0.0001	229.1	6.1	NA	FALSE	FALSE	RA	1	5,029	Synonymous	T -> G	0.057	T85T (ACT -> ACG)	LNEJMEBC_00005	hypothetical protein
1707	C31	59	5	40	0.0001	189.6	5.2	NA	TRUE	FALSE	RA	1	7,699	Nonsynonymous	C -> T	0.079	P86S (CCT -> TCT)	LNEJMEBC_00011	hypothetical protein
1708	C31	60	4	40	0.0001	203.2	5.5	NA	TRUE	FALSE	RA	1	41,705	Nonsense	G -> A	0.067	Q278* (CAA -> TAA)	mdlD	NAD(P)‑dependent benzaldehyde dehydrogenase
1709	C31	65	4	40	0.0001	225.1	2.8	NA	TRUE	FALSE	RA	1	62,994	Nonsynonymous	G -> A	0.054	G80S (GGC -> AGC)	LNEJMEBC_00063	hypothetical protein
1710	C31	59	4	40	0.0001	199.1	5.5	NA	FALSE	FALSE	RA	1	102,415	Synonymous	C -> T	0.068	T193T (ACG -> ACA)	LNEJMEBC_00101	hypothetical protein
1711	C31	56	5	40	0.0001	201	3.1	NA	FALSE	FALSE	RA	1	206,152	Synonymous	G -> T	0.079	V124V (GTG -> GTT)	ribH	6,7‑dimethyl‑8‑ribityllumazine synthase
1712	C31	61	6	40	0.0001	174.8	12.8	NA	TRUE	FALSE	RA	1	447,452	Intergenic	G -> A	0.099	intergenic (+62/-97)	gcvT	Aminomethyltransferase
1713	C31	53	4	40	0.0001	184.9	4.9	NA	FALSE	FALSE	RA	1	501,745	Intergenic	G -> T	0.076	intergenic (+23/-379)	LNEJMEBC_00505 / ribU	hypothetical protein/Riboflavin transporter RibU
1714	C31	48	4	40	0.0001	171.3	5.1	NA	FALSE	FALSE	RA	1	509,976	Synonymous	C -> A	0.083	I121I (ATC -> ATA)	cmk	Cytidylate kinase
1715	C31	63	4	40	0.0001	232.5	4.6	NA	TRUE	FALSE	RA	1	523,647	Nonsynonymous	C -> A	0.064	A300D (GCT -> GAT)	lapB	Lipopolysaccharide assembly protein B
1716	C31	65	4	40	0.0001	237.1	4.5	repeat regions	FALSE	FALSE	RA	1	564,126	Nonsynonymous	C -> A	0.062	A2690D (GCC -> GAC)	ebh	Extracellular matrix-binding protein ebh
1717	C31	68	4	40	0.0001	257.7	4.5	NA	TRUE	FALSE	RA	1	620,618	Nonsynonymous	C -> A	0.059	D315Y (GAC -> TAC)	yxeP_1	putative hydrolase YxeP
1718	C31	54	8	40	0.0001	153.4	16.5	NA	FALSE	FALSE	RA	1	631,004	Synonymous	G -> T	0.148	M1M (ATG -> ATT) †	pstS	Phosphate‑binding protein PstS
1719	C31	56	4	40	0.0001	199.2	5.2	NA	FALSE	FALSE	RA	1	643,987	Synonymous	A -> G	0.071	I13I (ATT -> ATC)	LNEJMEBC_00611	hypothetical protein
1720	C31	90	8	40	0.0001	322.6	11.4	NA	TRUE	FALSE	RA	1	674,762	Nonsynonymous	C -> A	0.083	G670C (GGT -> TGT)	acnA	Aconitate hydratase A
1721	C31	63	6	32	0.0006	217.4	9	NA	TRUE	FALSE	RA	1	745,078	Nonsynonymous	C -> A	0.095	D99Y (GAT -> TAT)	recA	Protein RecA
1722	C31	44	4	40	0.0001	151.4	4.6	NA	TRUE	FALSE	RA	1	818,664	Nonsynonymous	C -> A	0.091	P44H (CCT -> CAT)	rpmB	50S ribosomal protein L28
1723	C31	58	4	40	0.0001	204.2	4.7	NA	TRUE	FALSE	RA	1	976,196	Nonsynonymous	G -> T	0.069	A34E (GCG -> GAG)	purN	Phosphoribosylglycinamide formyltransferase
1724	C31	60	4	40	0.0001	211.1	3.3	NA	TRUE	FALSE	RA	1	1,002,147	Nonsynonymous	T -> C	0.066	F195L (TTT -> CTT)	patA_1	Putative N‑acetyl‑LL‑diaminopimelate aminotransferase
1725	C31	71	4	40	0.0001	255.9	4.8	NA	FALSE	FALSE	RA	1	1,111,288	Synonymous	T -> C	0.056	N49N (AAT -> AAC)	mnhD1_1	Na(+)/H(+) antiporter subunit D1
1726	C31	63	4	40	0.0001	233.5	4.6	NA	TRUE	FALSE	RA	1	1,224,230	Nonsynonymous	C -> A	0.064	G115V (GGT -> GTT)	eno	Enolase
1727	C31	79	4	40	0.0001	274.3	5.5	NA	TRUE	FALSE	RA	1	1,292,865	Nonsense	G -> A	0.051	Q175* (CAA -> TAA)	ettA	Energy‑dependent translational throttle protein EttA
1728	C31	54	33	40	0.0001	44.9	64.7	NA	TRUE	FALSE	RA	1	1,326,242	Nonsynonymous	C -> T	0.612	S87F (TCC -> TTC)	mgrA	HTH‑type transcriptional regulator MgrA
1729	C31	68	4	40	0.0001	252.6	4.5	NA	TRUE	FALSE	RA	1	1,369,074	Nonsynonymous	G -> T	0.059	T123K (ACG -> AAG)	bmrA	Multidrug resistance ABC transporter ATP‑binding/permease protein BmrA
1730	C31	73	4	40	0.0001	264.5	3	NA	FALSE	FALSE	RA	1	1,379,628	Synonymous	T -> C	0.054	I95I (ATT -> ATC)	mntB	Manganese transport system membrane protein MntB
1731	C31	80	4	40	0.0001	283.4	4.6	NA	FALSE	FALSE	RA	1	1,382,021	Intergenic	A -> G	0.05	intergenic (+915/+112)	mntA / nhaK_1	Manganese‑binding lipoprotein MntA/Sodium, potassium, lithium and rubidium/H(+) antiporter
1732	C31	61	6	40	0.0001	208.8	9.9	NA	TRUE	FALSE	RA	1	1,479,769	Nonsynonymous	G -> T	0.098	R183S (CGT -> AGT)	rpoB	DNA‑directed RNA polymerase subunit beta
1733	C31	65	4	40	0.0001	247.8	4.5	NA	TRUE	FALSE	RA	1	1,481,578	Nonsynonymous	G -> T	0.061	A35D (GCT -> GAT)	rplL	50S ribosomal protein L7/L12
1734	C31	5	5	40	0.0001	12	NA	multicopy element	FALSE	FALSE	RA	1	1,509,652	Intergenic	A -> T	1	intergenic (-16/+61)	rrf	5S ribosomal RNA (partial)
1735	C31	60	4	40	0.0001	222.9	3.1	NA	TRUE	FALSE	RA	1	1,544,740	Nonsense	C -> A	0.066	E396* (GAA -> TAA)	metG	Methionine‑‑tRNA ligase
1736	C31	86	6	40	0.0001	310.5	9.9	NA	TRUE	FALSE	RA	1	1,631,445	Nonsynonymous	C -> A	0.07	K182N (AAG -> AAT)	guaB_2	Inosine‑5'‑monophosphate dehydrogenase
1737	C31	72	4	40	0.0001	275.4	4.3	NA	TRUE	FALSE	RA	1	1,660,945	Nonsynonymous	C -> A	0.055	R289S (CGT -> AGT)	metE	5‑methyltetrahydropteroyltriglutamate‑‑ homocysteine methyltransferase
1738	C31	70	4	40	0.0001	261.3	3.8	NA	TRUE	FALSE	RA	1	1,697,501	Nonsynonymous	C -> A	0.057	K176N (AAG -> AAT)	lip2	Lipase 2
1739	C31	78	6	40	0.0001	278.1	6.4	NA	TRUE	FALSE	RA	1	1,766,007	Nonsynonymous	G -> T	0.076	P220Q (CCA -> CAA)	tarF	Teichoic acid glycerol‑phosphate transferase
1740	C31	77	4	40	0.0001	260.6	5	NA	TRUE	FALSE	RA	1	1,785,690	Nonsynonymous	C -> T	0.052	T311I (ACC -> ATC)	gsiB	Glutathione‑binding protein GsiB
1741	C31	68	4	40	0.0001	233.2	5.3	NA	TRUE	FALSE	RA	1	1,801,259	Intergenic	G -> A	0.059	intergenic (-12/+310)	LNEJMEBC_01716	hypothetical protein
1742	C31	62	4	40	0.0001	231.7	4	NA	FALSE	FALSE	RA	1	2,355,414	Synonymous	C -> A	0.064	V56V (GTC -> GTA)	ytmI	putative N‑acetyltransferase YtmI
1743	C31	72	4	40	0.0001	272.6	4.3	NA	TRUE	FALSE	RA	1	2,372,297	Nonsynonymous	C -> A	0.055	D182E (GAC -> GAA)	narT	putative nitrate transporter NarT
1744	C31	76	4	40	0.0001	295.5	3.6	NA	TRUE	FALSE	RA	1	2,401,637	Nonsynonymous	C -> A	0.053	S91Y (TCT -> TAT)	hrtA	Putative hemin import ATP‑binding protein HrtA
1745	C31	70	4	40	0.0001	235.3	5.8	NA	TRUE	FALSE	RA	1	2,513,115	Nonsynonymous	G -> A	0.057	V7I (GTA -> ATA)	rplP	50S ribosomal protein L16
1746	C31	71	4	40	0.0001	270.3	3.8	NA	TRUE	FALSE	RA	1	2,557,195	Nonsynonymous	G -> T	0.056	Q300H (CAG -> CAT)	yfmJ	Putative NADP‑dependent oxidoreductase YfmJ
1747	C31	70	4	40	0.0001	268.3	4.4	NA	TRUE	FALSE	RA	1	2,572,494	Nonsynonymous	G -> T	0.057	V226F (GTT -> TTT)	LNEJMEBC_02414	hypothetical protein
1748	C31	69	69	40	0.0001	277.6	NA	tandem repeat	FALSE	FALSE	RA	1	2,640,683	Intergenic	T -> C	1	intergenic (+80/-267)	rpmE2 / tdk	50S ribosomal protein L31 type B/Thymidine kinase
1749	C31	72	4	40	0.0001	272.1	3.7	NA	TRUE	FALSE	RA	1	2,642,366	Nonsynonymous	G -> T	0.055	A273S (GCA -> TCA)	prfA	Peptide chain release factor 1
1750	C31	60	4	40	0.0001	223.9	4.1	NA	TRUE	FALSE	RA	1	2,666,937	Nonsynonymous	C -> A	0.067	G315C (GGC -> TGC)	cls_2	Cardiolipin synthase
1751	C31	52	4	40	0.0001	171.6	4.3	NA	TRUE	FALSE	RA	1	2,727,362	Nonsynonymous	G -> T	0.077	H208N (CAT -> AAT)	agrA_1	Accessory gene regulator A
1752	C31	61	4	40	0.0001	219.1	4.7	NA	TRUE	FALSE	RA	1	2,746,076	Nonsynonymous	G -> T	0.066	P24T (CCA -> ACA)	LNEJMEBC_02571	hypothetical protein
1753	C32	66	4	40	0.0001	232.8	4.8	NA	TRUE	FALSE	RA	1	44,619	Intergenic	A -> G	0.061	intergenic (-123/-246)	rutB	Peroxyureidoacrylate
1754	C32	57	6	40	0.0001	188	11.5	NA	FALSE	FALSE	RA	1	83,345	Synonymous	A -> G	0.105	L189L (TTA -> TTG)	vraS	Sensor protein VraS
1755	C32	46	4	40	0.0001	160.9	2.3	NA	FALSE	FALSE	RA	1	182,513	Synonymous	G -> T	0.075	V209V (GTG -> GTT)	menC	o‑succinylbenzoate synthase
1756	C32	70	4	40	0.0001	242.5	3.9	NA	FALSE	FALSE	RA	1	254,955	Synonymous	C -> T	0.057	D566D (GAC -> GAT)	isdH	Iron‑regulated surface determinant protein H
1757	C32	56	6	40	0.0001	186.8	11.3	NA	TRUE	FALSE	RA	1	257,489	Nonsynonymous	G -> T	0.107	G23C (GGT -> TGT)	tyrS	Tyrosine‑‑tRNA ligase
1758	C32	75	6	40	0.0001	270.4	9.5	NA	TRUE	FALSE	RA	1	257,888	Nonsynonymous	C -> A	0.08	Q156K (CAA -> AAA)	tyrS	Tyrosine‑‑tRNA ligase
1759	C32	52	6	40	0.0001	169.5	10.6	NA	TRUE	FALSE	RA	1	327,456	Nonsynonymous	G -> T	0.115	S240I (AGT -> ATT)	hemC	Porphobilinogen deaminase
1760	C32	52	6	40	0.0001	169.8	10.6	NA	TRUE	FALSE	RA	1	413,224	Nonsynonymous	G -> T	0.115	D45Y (GAT -> TAT)	rsmE	Ribosomal RNA small subunit methyltransferase E
1761	C32	68	4	40	0.0001	252.1	4	NA	TRUE	FALSE	RA	1	428,309	Nonsynonymous	C -> A	0.059	R153S (CGT -> AGT)	sigA	RNA polymerase sigma factor SigA
1762	C32	69	4	40	0.0001	264.4	4.6	NA	TRUE	FALSE	RA	1	449,554	Nonsynonymous	C -> A	0.058	Q299K (CAA -> AAA)	gcvPA	putative glycine dehydrogenase (decarboxylating) subunit 1
1763	C32	76	4	40	0.0001	268.9	4.3	NA	TRUE	FALSE	RA	1	471,606	Nonsynonymous	G -> A	0.052	G146S (GGT -> AGT)	pepT_1	Peptidase T
1764	C32	52	4	40	0.0001	181.3	4.5	NA	TRUE	FALSE	RA	1	489,766	Nonsense	C -> A	0.077	S43* (TCA -> TAA)	scpB	Segregation and condensation protein B
1765	C32	44	15	40	0.0001	65.5	61.3	NA	TRUE	FALSE	RA	1	602,523	Nonsense	T -> A	0.341	C26* (TGT -> TGA)	arlS	Signal transduction histidine‑protein kinase ArlS
1766	C32	43	5	40	0.0001	123.2	9.3	NA	TRUE	FALSE	RA	1	604,934	Nonsynonymous	G -> A	0.116	G284R (GGA -> AGA)	odhA	2‑oxoglutarate dehydrogenase E1 component
1767	C32	34	4	40	0.0001	99.8	5.9	NA	TRUE	FALSE	RA	1	633,996	Nonsynonymous	G -> T	0.118	R298L (CGT -> CTT)	pstA	Phosphate transport system permease protein PstA
1768	C32	50	4	40	0.0001	180.3	5.2	NA	TRUE	FALSE	RA	1	731,968	Nonsynonymous	C -> A	0.08	V106F (GTT -> TTT)	mutL	DNA mismatch repair protein MutL
1769	C32	62	4	40	0.0001	225	4.8	NA	TRUE	FALSE	RA	1	772,511	Nonsynonymous	C -> A	0.065	Q507H (CAG -> CAT)	proS	Proline‑‑tRNA ligase
1770	C32	61	4	40	0.0001	220.5	2.8	NA	TRUE	FALSE	RA	1	792,334	Nonsynonymous	C -> A	0.065	R9L (CGC -> CTC)	lytN	putative cell wall hydrolase LytN
1771	C32	51	4	40	0.0001	168.8	3.4	NA	TRUE	FALSE	RA	1	862,591	Nonsynonymous	G -> A	0.072	S125L (TCA -> TTA)	divIB	Cell division protein DivIB
1772	C32	60	4	40	0.0001	216.3	5	NA	FALSE	FALSE	RA	1	876,377	Synonymous	T -> C	0.067	S518S (TCA -> TCG)	LNEJMEBC_00820	hypothetical protein
1773	C32	80	4	40	0.0001	281.7	8.7	NA	FALSE	FALSE	RA	1	996,127	Synonymous	T -> A	0.051	T98T (ACT -> ACA)	atl_2	Bifunctional autolysin
1774	C32	59	4	40	0.0001	200.3	6.1	NA	TRUE	FALSE	RA	1	1,026,936	Nonsynonymous	C -> T	0.068	V624I (GTC -> ATC)	LNEJMEBC_00965	Serine protease HtrA‑like protein
1775	C32	48	4	40	0.0001	168.8	4.6	NA	TRUE	FALSE	RA	1	1,083,261	Nonsynonymous	G -> T	0.083	A41S (GCT -> TCT)	cdr	Coenzyme A disulfide reductase
1776	C32	49	4	40	0.0001	174.6	5.3	NA	FALSE	FALSE	RA	1	1,126,461	Synonymous	G -> T	0.082	R401R (CGC -> CGA)	dltA	D‑alanine‑‑D‑alanyl carrier protein ligase
1777	C32	75	6	40	0.0001	260.4	9.5	NA	TRUE	FALSE	RA	1	1,145,810	Nonsynonymous	C -> A	0.08	K65N (AAG -> AAT)	LNEJMEBC_01074	hypothetical protein
1778	C32	70	4	40	0.0001	234.7	5.2	NA	TRUE	FALSE	RA	1	1,224,848	Nonsynonymous	G -> A	0.057	T458M (ACG -> ATG)	gpmI	2,3‑bisphosphoglycerate‑independent phosphoglycerate mutase
1779	C32	46	4	40	0.0001	164.5	3.3	NA	TRUE	FALSE	RA	1	1,266,773	Nonsynonymous	C -> A	0.086	A34S (GCA -> TCA)	garK_1	Glycerate 2‑kinase
1780	C32	50	4	40	0.0001	184.3	4.6	NA	TRUE	FALSE	RA	1	1,368,096	Nonsynonymous	G -> T	0.08	A449E (GCG -> GAG)	bmrA	Multidrug resistance ABC transporter ATP‑binding/permease protein BmrA
1781	C32	64	4	40	0.0001	220	5.4	NA	TRUE	FALSE	RA	1	1,376,748	Nonsynonymous	G -> A	0.062	T9I (ACA -> ATA)	tarA	N‑acetylglucosaminyldiphosphoundecaprenol N‑acetyl‑beta‑D‑mannosaminyltransferase
1782	C32	74	4	40	0.0001	282.3	4.5	NA	TRUE	FALSE	RA	1	1,465,585	Nonsynonymous	C -> A	0.054	G250V (GGC -> GTC)	LNEJMEBC_01405	Putative pyridoxal phosphate‑dependent acyltransferase
1783	C32	90	6	40	0.0001	298.1	10.9	NA	FALSE	FALSE	RA	1	1,477,190	Synonymous	G -> A	0.067	H1042H (CAC -> CAT)	rpoB	DNA‑directed RNA polymerase subunit beta
1784	C32	67	4	40	0.0001	236.1	5.3	NA	TRUE	FALSE	RA	1	1,595,905	Nonsense	C -> T	0.06	W321* (TGG -> TGA)	yciC_2	Putative metal chaperone YciC
1785	C32	77	4	40	0.0001	280.2	3.6	NA	FALSE	FALSE	RA	1	1,599,971	Synonymous	A -> G	0.052	A116A (GCT -> GCC)	lpl2_1	putative lipoprotein
1786	C32	51	4	40	0.0001	177.4	5.2	NA	FALSE	FALSE	RA	1	1,604,267	Synonymous	G -> T	0.079	A107A (GCC -> GCA)	lpl2_4	putative lipoprotein
1787	C32	84	8	40	0.0001	268.6	18.7	NA	TRUE	FALSE	RA	1	1,951,502	Nonsynonymous	C -> T	0.095	M116I (ATG -> ATA)	norB_3	Quinolone resistance protein NorB
1788	C32	105	6	40	0.0001	409	8.6	NA	TRUE	FALSE	RA	1	1,952,792	Nonsynonymous	C -> A	0.057	D80Y (GAC -> TAC)	yxeP_3	putative hydrolase YxeP
1789	C32	78	4	40	0.0001	289.9	3.7	NA	TRUE	FALSE	RA	1	2,216,539	Nonsense	G -> T	0.051	S68* (TCA -> TAA)	yydI_2	putative peptide export ATP‑binding protein YydI
1790	C32	71	4	40	0.0001	246	5.2	NA	FALSE	FALSE	RA	1	2,287,559	Synonymous	C -> T	0.056	Y51Y (TAC -> TAT)	LNEJMEBC_02135	hypothetical protein
1791	C32	70	4	40	0.0001	249.1	5.2	NA	TRUE	FALSE	RA	1	2,291,346	Nonsynonymous	C -> T	0.057	H481Y (CAT -> TAT)	LNEJMEBC_02137	hypothetical protein
1792	C32	86	6	40	0.0001	304.6	9.4	NA	TRUE	FALSE	RA	1	2,319,156	Intergenic	A -> G	0.07	intergenic (-192/-94)	cpdA_2	3',5'‑cyclic adenosine monophosphate phosphodiesterase CpdA
1793	C32	76	8	40	0.0001	254.5	15.5	NA	TRUE	FALSE	RA	1	2,339,278	Intergenic	C -> A	0.105	intergenic (-147/+353)	hlgA	Gamma‑hemolysin component A
1794	C32	83	8	40	0.0001	258.8	17.7	NA	TRUE	FALSE	RA	1	2,361,468	Nonsynonymous	C -> T	0.096	A220V (GCA -> GTA)	narG	Respiratory nitrate reductase 1 alpha chain
1795	C32	60	36	40	0.0001	32	79.2	NA	TRUE	FALSE	RA	1	2,392,564	Nonsynonymous	T -> C	0.599	N225S (AAC -> AGC)	LNEJMEBC_02228	hypothetical protein
1796	C32	90	5	40	0.0001	335	6.5	NA	TRUE	FALSE	RA	1	2,452,869	Nonsense	C -> A	0.056	S252* (TCA -> TAA)	LNEJMEBC_02285	Putative formate dehydrogenase
1797	C32	63	4	40	0.0001	223	4.1	NA	TRUE	FALSE	RA	1	2,516,851	Nonsynonymous	C -> A	0.064	R96S (CGT -> AGT)	rplR	50S ribosomal protein L18
1798	C32	64	29	40	0.0001	19.9	90.5	NA	TRUE	FALSE	RA	1	2,521,505	Nonsynonymous	C -> A	0.456	P7T (CCT -> ACT)	rpoA	DNA‑directed RNA polymerase subunit alpha
1799	C32	64	4	40	0.0001	242.6	4.8	NA	TRUE	FALSE	RA	1	2,572,196	Nonsense	C -> A	0.062	Y126* (TAC -> TAA)	LNEJMEBC_02414	hypothetical protein
1800	C32	78	4	40	0.0001	291	3.7	NA	TRUE	FALSE	RA	1	2,603,256	Nonsynonymous	C -> A	0.051	A67S (GCT -> TCT)	LNEJMEBC_02437	hypothetical protein
1801	C32	66	4	40	0.0001	249.5	4.7	NA	TRUE	FALSE	RA	1	2,631,956	Nonsense	G -> T	0.061	E141* (GAA -> TAA)	pyrG	CTP synthase
1802	C32	66	5	40	0.0001	240.8	4.3	NA	TRUE	FALSE	RA	1	2,652,627	Nonsynonymous	G -> T	0.067	M375I (ATG -> ATT)	atpA	ATP synthase subunit alpha
1803	C32	69	8	40	0.0001	227.5	15.9	NA	FALSE	FALSE	RA	1	2,727,879	Synonymous	G -> T	0.116	L35L (CTC -> CTA)	agrA_1	Accessory gene regulator A
1804	C32	56	4	40	0.0001	187.7	5.6	NA	FALSE	FALSE	RA	1	2,757,762	Synonymous	C -> T	0.072	H64H (CAC -> CAT)	LNEJMEBC_02592	hypothetical protein
1805	C33	65	4	40	0.0001	211.9	4.8	NA	TRUE	FALSE	RA	1	48,890	Nonsynonymous	C -> T	0.061	G307D (GGT -> GAT)	nos	Nitric oxide synthase oxygenase
1806	C33	42	4	40	0.0001	144.3	4.8	NA	TRUE	FALSE	RA	1	120,315	Nonsense	G -> T	0.095	E197* (GAA -> TAA)	tcyC_1	L‑cystine import ATP‑binding protein TcyC
1807	C33	58	4	40	0.0001	192.8	5.6	NA	FALSE	FALSE	RA	1	159,727	Intergenic	G -> A	0.069	intergenic (-604/-291)	LNEJMEBC_00187 / lukEv	hypothetical protein/Leucotoxin LukEv
1808	C33	50	6	40	0.0001	143.8	13.8	NA	FALSE	FALSE	RA	1	202,221	Synonymous	G -> A	0.12	P437P (CCG -> CCA)	LNEJMEBC_00233	hypothetical protein
1809	C33	41	6	40	0.0001	125.6	11	NA	TRUE	FALSE	RA	1	285,804	Nonsynonymous	G -> T	0.146	G86V (GGA -> GTA)	dnaE	DNA polymerase III subunit alpha
1810	C33	23	4	40	0.0001	62.8	5.9	NA	TRUE	FALSE	RA	1	542,431	Nonsynonymous	G -> T	0.174	L50F (TTG -> TTT)	rlmL	Ribosomal RNA large subunit methyltransferase L
1811	C33	41	6	40	0.0001	118	12.4	NA	FALSE	FALSE	RA	1	598,542	Intergenic	A -> G	0.146	intergenic (+162/-238)	LNEJMEBC_00568 / LNEJMEBC_00569	putative CtpA‑like serine protease/hypothetical protein
1812	C33	35	4	40	0.0001	113.2	5.1	NA	TRUE	FALSE	RA	1	638,721	Nonsense	C -> A	0.114	C116* (TGC -> TGA)	nikB_1	Nickel transport system permease protein NikB
1813	C33	58	4	40	0.0001	213.2	4.2	NA	TRUE	FALSE	RA	1	658,757	Nonsynonymous	G -> T	0.069	Q107K (CAA -> AAA)	msrR	Regulatory protein MsrR
1814	C33	32	4	40	0.0001	102.5	3.9	NA	TRUE	FALSE	RA	1	687,179	Nonsynonymous	G -> T	0.124	H46N (CAT -> AAT)	tkt	Transketolase
1815	C33	38	4	40	0.0001	127.5	5.5	NA	TRUE	FALSE	RA	1	831,636	Nonsynonymous	C -> A	0.105	M318I (ATG -> ATT)	priA	primosomal protein N'
1816	C33	65	5	40	0.0001	241.1	4.8	NA	TRUE	FALSE	RA	1	877,180	Nonsynonymous	C -> A	0.068	G251C (GGT -> TGT)	LNEJMEBC_00820	hypothetical protein
1817	C33	57	6	40	0.0001	189	7.7	NA	TRUE	FALSE	RA	1	916,957	Nonsynonymous	C -> A	0.097	N132K (AAC -> AAA)	isdA	Iron‑regulated surface determinant protein A
1818	C33	59	4	40	0.0001	225	2.8	NA	TRUE	FALSE	RA	1	1,006,367	Nonsynonymous	C -> A	0.067	D200Y (GAT -> TAT)	menB	1,4‑dihydroxy‑2‑naphthoyl‑CoA synthase
1819	C33	65	4	40	0.0001	228.8	5.3	NA	TRUE	FALSE	RA	1	1,122,396	Nonsynonymous	C -> T	0.061	L294F (CTT -> TTT)	yjlD	NADH dehydrogenase‑like protein YjlD
1820	C33	46	4	40	0.0001	167.1	4.3	NA	TRUE	FALSE	RA	1	1,184,255	Nonsynonymous	G -> T	0.087	L136I (CTT -> ATT)	LNEJMEBC_01135	hypothetical protein
1821	C33	48	4	40	0.0001	155.4	5.9	NA	TRUE	FALSE	RA	1	1,227,768	Nonsynonymous	C -> T	0.083	D177N (GAT -> AAT)	pgk	Phosphoglycerate kinase
1822	C33	61	4	40	0.0001	210.4	4.2	NA	TRUE	FALSE	RA	1	1,315,056	Nonsynonymous	C -> T	0.065	G154S (GGT -> AGT)	ydjF	putative HTH‑type transcriptional regulator YdjF
1823	C33	49	4	40	0.0001	171.2	5.1	NA	TRUE	FALSE	RA	1	1,327,765	Nonsynonymous	C -> A	0.082	A154A (GCG -> GCT)	LNEJMEBC_01273	Putative multidrug export ATP‑binding/permease protein
1824	C33	58	4	40	0.0001	216.9	4.7	NA	TRUE	FALSE	RA	1	1,337,139	Nonsynonymous	G -> T	0.069	A149E (GCA -> GAA)	setC	Sugar efflux transporter C
1825	C33	65	5	40	0.0001	218.1	6.6	NA	TRUE	FALSE	RA	1	1,340,350	Nonsynonymous	C -> T	0.071	D155N (GAT -> AAT)	LNEJMEBC_01289	putative transcriptional regulatory protein
1826	C33	45	4	40	0.0001	152.5	4.4	NA	TRUE	FALSE	RA	1	1,342,244	Nonsynonymous	C -> A	0.089	A472S (GCA -> TCA)	rhaR	HTH‑type transcriptional activator RhaR
1827	C33	72	5	40	0.0001	252.6	4.8	NA	FALSE	FALSE	RA	1	1,404,154	Synonymous	T -> C	0.061	L205L (TTA -> TTG)	adh	Alcohol dehydrogenase
1828	C33	57	4	40	0.0001	209.2	4.8	NA	TRUE	FALSE	RA	1	1,438,026	Nonsynonymous	G -> T	0.07	S62Y (TCC -> TAC)	nagB_2	Glucosamine‑6‑phosphate deaminase
1829	C33	78	5	40	0.0001	269.9	5.4	NA	TRUE	FALSE	RA	1	1,440,194	Nonsynonymous	G -> A	0.059	E219K (GAA -> AAA)	folE2	GTP cyclohydrolase FolE2
1830	C33	63	4	40	0.0001	225.9	4.6	NA	TRUE	FALSE	RA	1	1,473,145	Nonsynonymous	G -> T	0.064	D1161E (GAC -> GAA)	rpoC	DNA‑directed RNA polymerase subunit beta'
1831	C33	55	4	40	0.0001	203.6	4.3	NA	TRUE	FALSE	RA	1	1,602,556	Nonsynonymous	C -> A	0.073	R130L (CGC -> CTC)	lpl2_3	putative lipoprotein
1832	C33	65	4	40	0.0001	232.2	4.9	NA	FALSE	FALSE	RA	1	1,641,857	Synonymous	T -> C	0.062	L303L (TTA -> CTA)	ahpF	Alkyl hydroperoxide reductase subunit F
1833	C33	55	4	40	0.0001	197.2	4.8	NA	TRUE	FALSE	RA	1	1,736,735	Nonsense	G -> T	0.073	E37* (GAA -> TAA)	LNEJMEBC_01664	hypothetical protein
1834	C33	74	4	40	0.0001	276.7	3.7	NA	TRUE	FALSE	RA	1	1,755,301	Nonsynonymous	C -> A	0.054	V205L (GTA -> TTA)	lrgB	Antiholin‑like protein LrgB
1835	C33	80	7	40	0.0001	260.6	14.7	NA	TRUE	FALSE	RA	1	1,781,554	Nonsynonymous	G -> A	0.087	A193V (GCG -> GTG)	ldhA	L‑lactate dehydrogenase 1
1836	C33	70	4	40	0.0001	263.6	3.8	NA	TRUE	FALSE	RA	1	1,788,019	Intergenic	G -> T	0.057	intergenic (-242/-127)	carA_2	Caffeate CoA‑transferase
1837	C33	65	4	40	0.0001	245.7	4	NA	TRUE	FALSE	RA	1	1,815,849	Nonsynonymous	G -> T	0.061	Q261K (CAA -> AAA)	LNEJMEBC_01728	hypothetical protein
1838	C33	80	6	40	0.0001	291.8	9.2	NA	TRUE	FALSE	RA	1	1,817,035	Nonsynonymous	G -> T	0.075	T290K (ACA -> AAA)	cycB	Cyclodextrin‑binding protein
1839	C33	57	4	40	0.0001	203.7	5	NA	FALSE	FALSE	RA	1	1,875,717	Synonymous	T -> C	0.07	L142L (TTA -> TTG)	czcD_1	Cadmium, cobalt and zinc/H(+)‑K(+) antiporter
1840	C33	NA	NA	NA	NA	NA	NA	tandem repeat	FALSE	FALSE	JC	1	1,943,609	Indel < 50 bp	DEL 4 bp	0.053	intergenic (-140/+50)	LNEJMEBC_01834	hypothetical protein
1841	C33	64	4	40	0.0001	240.5	4	NA	TRUE	FALSE	RA	1	1,958,157	Nonsynonymous	G -> T	0.062	P53T (CCA -> ACA)	plc	1‑phosphatidylinositol phosphodiesterase
1842	C33	71	8	40	0.0001	220.5	18.3	NA	FALSE	FALSE	RA	1	1,983,020	Synonymous	C -> T	0.113	P13P (CCG -> CCA)	walR	Transcriptional regulatory protein WalR
1843	C33	71	4	40	0.0001	243.9	5.2	NA	TRUE	FALSE	RA	1	1,985,836	Nonsynonymous	C -> T	0.056	A463T (GCA -> ACA)	dnaC	Replicative DNA helicase
1844	C33	66	4	40	0.0001	248.5	4.5	NA	FALSE	FALSE	RA	1	2,031,361	Intergenic	G -> T	0.061	intergenic (+21/+130)	LNEJMEBC_01907 / LNEJMEBC_01908	Lactonase drp35/hypothetical protein
1845	C33	60	6	40	0.0001	200.2	10.8	NA	TRUE	FALSE	RA	1	2,078,886	Nonsynonymous	G -> T	0.1	G146V (GGC -> GTC)	LNEJMEBC_01948	hypothetical protein
1846	C33	78	4	40	0.0001	295.8	4.2	NA	TRUE	FALSE	RA	1	2,173,108	Nonsynonymous	C -> A	0.051	S90R (AGC -> AGA)	crtP	Diapolycopene oxygenase
1847	C33	68	4	40	0.0001	238	4.7	NA	TRUE	FALSE	RA	1	2,207,811	Intergenic	A -> G	0.059	intergenic (+82/-39)	lipR	Putative acetyl‑hydrolase LipR
1848	C33	63	6	40	0.0001	214.1	10.7	NA	FALSE	FALSE	RA	1	2,258,953	Synonymous	G -> T	0.095	G152G (GGC -> GGA)	pgcA	Phosphoglucomutase
1849	C33	90	6	40	0.0001	312	10.1	NA	FALSE	FALSE	RA	1	2,327,067	Synonymous	A -> G	0.067	T244T (ACA -> ACG)	LNEJMEBC_02167	Putative multidrug export ATP‑binding/permease protein
1850	C33	65	4	40	0.0001	240.7	2.6	NA	TRUE	FALSE	RA	1	2,355,724	Nonsynonymous	C -> A	0.06	R160S (CGC -> AGC)	ytmI	putative N‑acetyltransferase YtmI
1851	C33	44	4	40	0.0001	154.4	4.7	NA	TRUE	FALSE	RA	1	2,482,631	Nonsynonymous	C -> A	0.091	A58D (GCT -> GAT)	modA	Molybdate‑binding protein ModA
1852	C33	56	6	40	0.0001	171.2	10.2	NA	TRUE	FALSE	RA	1	2,487,568	Nonsynonymous	G -> T	0.107	G256V (GGT -> GTT)	moeA	Molybdopterin molybdenumtransferase
1853	C33	75	4	40	0.0001	287.7	3.7	NA	TRUE	FALSE	RA	1	2,574,458	Nonsynonymous	G -> T	0.053	D48Y (GAT -> TAT)	LNEJMEBC_02417	putative uridylyltransferase
1854	C33	65	6	40	0.0001	211.4	11.2	NA	TRUE	FALSE	RA	1	2,620,424	Nonsynonymous	T -> C	0.092	S206G (AGT -> GGT)	deoD1	Purine nucleoside phosphorylase DeoD‑type 1
1855	C33	67	15	40	0.0001	151	42.1	tandem repeat	FALSE	FALSE	RA	1	2,640,683	Intergenic	T -> C	0.224	intergenic (+80/-267)	rpmE2 / tdk	50S ribosomal protein L31 type B/Thymidine kinase
1856	C33	59	4	40	0.0001	220.5	4.1	NA	TRUE	FALSE	RA	1	2,662,186	Nonsynonymous	G -> T	0.068	G196C (GGT -> TGT)	thiD	Hydroxymethylpyrimidine/phosphomethylpyrimidine kinase
1857	C33	49	4	40	0.0001	175.8	5.1	NA	TRUE	FALSE	RA	1	2,678,069	Nonsynonymous	C -> A	0.082	A242S (GCA -> TCA)	kdpD	Sensor protein KdpD
1858	C33	50	4	40	0.0001	179.7	4.4	NA	TRUE	FALSE	RA	1	2,678,243	Nonsynonymous	C -> A	0.08	A184S (GCT -> TCT)	kdpD	Sensor protein KdpD
1859	C34	49	4	40	0.0001	157.3	6.6	NA	TRUE	FALSE	RA	1	101,993	Nonsynonymous	G -> A	0.082	S334L (TCG -> TTG)	LNEJMEBC_00101	hypothetical protein
1860	C34	60	4	40	0.0001	206.1	6.2	NA	TRUE	FALSE	RA	1	175,322	Nonsense	C -> T	0.067	Q29* (CAA -> TAA)	LNEJMEBC_00203	IS3 family transposase ISClsp1
1861	C34	49	4	40	0.0001	177	4.4	NA	TRUE	FALSE	RA	1	313,976	Nonsynonymous	G -> T	0.082	A82S (GCA -> TCA)	thrS	Threonine‑‑tRNA ligase
1862	C34	41	4	40	0.0001	128.2	6.5	NA	TRUE	FALSE	RA	1	450,965	Nonsynonymous	C -> T	0.098	R323C (CGT -> TGT)	gcvPB	putative glycine dehydrogenase (decarboxylating) subunit 2
1863	C34	34	4	40	0.0001	113.6	11.3	NA	TRUE	FALSE	RA	1	482,953	Indel < 50 bp	DEL 1 bp	0.118	intergenic (+31/+72)	rnz / proC	Ribonuclease Z/Pyrroline‑5‑carboxylate reductase
1864	C34	48	4	40	0.0001	169.7	2.5	NA	FALSE	FALSE	RA	1	645,916	Synonymous	G -> T	0.079	I313I (ATC -> ATA)	femA_1	Aminoacyltransferase FemA
1865	C34	40	4	40	0.0001	123	10.2	NA	FALSE	FALSE	RA	1	789,972	Synonymous	A -> T	0.102	V414V (GTT -> GTA)	femA_2	Aminoacyltransferase FemA
1866	C34	39	4	32	0.0006	115.4	3.7	NA	TRUE	FALSE	RA	1	792,687	Nonsynonymous	C -> T	0.102	G270S (GGT -> AGT)	sucD	Succinate‑‑CoA ligase [ADP‑forming] subunit alpha
1867	C34	37	4	40	0.0001	113	4.9	NA	TRUE	FALSE	RA	1	879,016	Nonsynonymous	C -> A	0.109	A8S (GCA -> TCA)	arcC1	Carbamate kinase 1
1868	C34	53	4	40	0.0001	172.7	6.5	NA	TRUE	FALSE	RA	1	896,934	Nonsynonymous	G -> A	0.075	A40V (GCT -> GTT)	sdhC	Succinate dehydrogenase cytochrome b558 subunit
1869	C34	57	4	40	0.0001	186.8	5.8	NA	TRUE	FALSE	RA	1	901,401	Nonsynonymous	G -> A	0.07	P306S (CCT -> TCT)	mutS2	Endonuclease MutS2
1870	C34	56	4	40	0.0001	181.1	5.9	NA	TRUE	FALSE	RA	1	977,544	Nonsynonymous	C -> T	0.071	A421T (GCT -> ACT)	purF	Amidophosphoribosyltransferase
1871	C34	75	6	40	0.0001	264.2	10.6	NA	FALSE	FALSE	RA	1	999,256	Synonymous	T -> C	0.08	T1141T (ACT -> ACC)	atl_2	Bifunctional autolysin
1872	C34	48	4	40	0.0001	163.8	5.6	NA	TRUE	FALSE	RA	1	1,084,634	Nonsynonymous	C -> A	0.1	G129C (GGC -> TGC)	LNEJMEBC_01017	hypothetical protein
1873	C34	53	5	40	0.0001	167	5.1	NA	TRUE	FALSE	RA	1	1,109,744	Nonsynonymous	G -> T	0.085	R588L (CGT -> CTT)	mnhA1	Na(+)/H(+) antiporter subunit A1
1874	C34	57	4	40	0.0001	193.9	6.3	NA	TRUE	FALSE	RA	1	1,134,863	Nonsynonymous	C -> T	0.07	V193I (GTA -> ATA)	LNEJMEBC_01064	hypothetical protein
1875	C34	64	18	40	0.0001	107.3	54.6	NA	TRUE	FALSE	RA	1	1,261,347	Nonsynonymous	G -> A	0.281	H40Y (CAC -> TAC)	tagO	putative undecaprenyl‑phosphate N‑acetylglucosaminyl 1‑phosphate transferase
1876	C34	59	4	40	0.0001	219.7	4.6	NA	FALSE	FALSE	RA	1	1,267,121	Intergenic	C -> A	0.068	intergenic (-249/+175)	garK_1 / LNEJMEBC_01218	Glycerate 2‑kinase/hypothetical protein
1877	C34	64	4	40	0.0001	231.2	3.9	NA	TRUE	FALSE	RA	1	1,291,899	Nonsynonymous	G -> T	0.062	R497S (CGC -> AGC)	ettA	Energy‑dependent translational throttle protein EttA
1878	C34	61	4	40	0.0001	161.8	6.2	NA	FALSE	FALSE	RA	1	1,418,168	Synonymous	C -> T	0.066	T161T (ACG -> ACA)	LNEJMEBC_01365	hypothetical protein
1879	C34	64	4	40	0.0001	234.8	3.9	NA	TRUE	FALSE	RA	1	1,423,714	Nonsynonymous	C -> A	0.062	Q87K (CAA -> AAA)	thrE	threonine/serine exporter ThrE family protein
1880	C34	61	4	40	0.0001	224.7	4.5	NA	TRUE	FALSE	RA	1	1,431,523	Nonsynonymous	C -> A	0.065	L29F (TTG -> TTT)	yhfS	Putative acetyl‑CoA C‑acetyltransferase YhfS
1881	C34	64	16	40	0.0001	137.1	41.3	NA	TRUE	FALSE	RA	1	1,529,955	Nonsynonymous	T -> C	0.248	Q149R (CAG -> CGG)	LNEJMEBC_01467	hypothetical protein
1882	C34	67	4	40	0.0001	245.6	3.8	NA	FALSE	FALSE	RA	1	1,553,536	Intergenic	G -> T	0.06	intergenic (-624/+314)	speA / LNEJMEBC_01491	Arginine decarboxylase/5S ribosomal RNA (partial)
1883	C34	62	4	40	0.0001	232.3	3.7	NA	TRUE	FALSE	RA	1	1,610,038	Nonsynonymous	C -> A	0.064	S40I (AGT -> ATT)	LNEJMEBC_01538	hypothetical protein
1884	C34	69	4	40	0.0001	265.8	3.7	NA	TRUE	FALSE	RA	1	1,648,464	Intergenic	C -> A	0.058	intergenic (-142/-780)	LNEJMEBC_01577	hypothetical protein
1885	C34	63	6	40	0.0001	198.1	12.3	NA	TRUE	FALSE	RA	1	1,662,312	Intergenic	G -> A	0.095	intergenic (+3/-40)	LNEJMEBC_01591	hypothetical protein
1886	C34	58	4	40	0.0001	191.5	6.3	NA	TRUE	FALSE	RA	1	1,679,117	Nonsynonymous	C -> T	0.069	G73S (GGT -> AGT)	mhqA_2	Putative ring‑cleaving dioxygenase MhqA
1887	C34	49	4	40	0.0001	162.4	4.9	NA	TRUE	FALSE	RA	1	1,766,301	Nonsynonymous	G -> T	0.082	P122Q (CCA -> CAA)	tarF	Teichoic acid glycerol‑phosphate transferase
1888	C34	54	4	40	0.0001	182.9	6.4	NA	FALSE	FALSE	RA	1	1,817,088	Synonymous	C -> T	0.074	P272P (CCG -> CCA)	cycB	Cyclodextrin‑binding protein
1889	C34	64	4	40	0.0001	237.1	4.4	NA	TRUE	FALSE	RA	1	1,855,688	Nonsynonymous	C -> A	0.063	P118T (CCA -> ACA)	argJ	Arginine biosynthesis bifunctional protein ArgJ
1890	C34	75	4	40	0.0001	279.5	4.1	NA	TRUE	FALSE	RA	1	1,862,520	Nonsynonymous	C -> A	0.053	V1250L (GTG -> TTG)	grsB	Gramicidin S synthase 2
1891	C34	78	4	40	0.0001	299.2	4.1	NA	TRUE	FALSE	RA	1	1,878,754	Nonsynonymous	G -> T	0.051	A18S (GCA -> TCA)	ybaN	Inner membrane protein YbaN
1892	C34	66	4	40	0.0001	223.4	4.1	NA	TRUE	FALSE	RA	1	1,891,019	Nonsynonymous	G -> A	0.06	A8V (GCA -> GTA)	wbjC	UDP‑2‑acetamido‑2,6‑beta‑L‑arabino‑hexul‑4‑ose reductase
1893	C34	67	6	40	0.0001	218.4	12.9	NA	TRUE	FALSE	RA	1	1,898,161	Nonsense	G -> A	0.09	Q282* (CAA -> TAA)	adhE	Aldehyde‑alcohol dehydrogenase
1894	C34	67	6	40	0.0001	226.9	8.1	NA	FALSE	FALSE	RA	1	1,950,039	Intergenic	G -> T	0.089	intergenic (+62/+422)	LNEJMEBC_01839 / norB_3	hypothetical protein/Quinolone resistance protein NorB
1895	C34	76	5	40	0.0001	279.4	4.3	NA	TRUE	FALSE	RA	1	1,956,716	Nonsynonymous	C -> A	0.058	V131F (GTC -> TTC)	LNEJMEBC_01844	putative lipoprotein
1896	C34	74	4	40	0.0001	283	3.6	NA	TRUE	FALSE	RA	1	1,967,275	Nonsynonymous	C -> A	0.054	A357S (GCT -> TCT)	gloB_1	Hydroxyacylglutathione hydrolase
1897	C34	75	4	40	0.0001	279	3.6	NA	TRUE	FALSE	RA	1	2,119,243	Nonsynonymous	G -> T	0.053	W416L (TGG -> TTG)	citN	Citrate transporter
1898	C34	70	4	40	0.0001	265.5	3.7	NA	TRUE	FALSE	RA	1	2,125,228	Nonsynonymous	C -> A	0.057	A54D (GCT -> GAT)	gbsA	Betaine aldehyde dehydrogenase
1899	C34	60	6	40	0.0001	187.8	12.4	NA	TRUE	FALSE	RA	1	2,152,454	Nonsynonymous	G -> A	0.1	A73T (GCA -> ACA)	LNEJMEBC_02008	hypothetical protein
1900	C34	76	4	40	0.0001	274.6	4.6	NA	FALSE	FALSE	RA	1	2,161,988	Synonymous	A -> G	0.053	T10T (ACA -> ACG)	LNEJMEBC_02020	hypothetical protein
1901	C34	79	4	40	0.0001	273.8	4.4	NA	TRUE	FALSE	RA	1	2,185,527	Nonsynonymous	C -> T	0.051	A113V (GCG -> GTG)	rocA	1‑pyrroline‑5‑carboxylate dehydrogenase
1902	C34	78	4	40	0.0001	292.3	3.5	NA	TRUE	FALSE	RA	1	2,187,975	Nonsynonymous	C -> A	0.051	Q65K (CAA -> AAA)	ydfJ	Membrane protein YdfJ
1903	C34	69	4	40	0.0001	243.3	4.8	NA	FALSE	FALSE	RA	1	2,350,184	Synonymous	A -> G	0.058	K121K (AAA -> AAG)	bdbD	Disulfide bond formation protein D
1904	C34	75	6	40	0.0001	254.3	12.6	NA	TRUE	FALSE	RA	1	2,398,776	Nonsense	G -> A	0.08	Q245* (CAA -> TAA)	hssS	Heme sensor protein HssS
1905	C34	42	4	40	0.0001	129	5.2	NA	FALSE	FALSE	RA	1	2,449,061	Synonymous	G -> T	0.095	A80A (GCC -> GCA)	LNEJMEBC_02282	hypothetical protein
1906	C34	64	4	40	0.0001	233.5	3.9	NA	TRUE	FALSE	RA	1	2,462,228	Intergenic	G -> T	0.062	intergenic (+14/-84)	mleN_2	Na(+)‑lactate antiporter
1907	C34	52	4	40	0.0001	184.5	4.8	NA	FALSE	FALSE	RA	1	2,504,501	Synonymous	G -> T	0.077	A40A (GCG -> GCT)	topB	DNA topoisomerase 3
1908	C34	41	4	40	0.0001	121.9	6.5	NA	FALSE	FALSE	RA	1	2,548,256	Intergenic	G -> A	0.098	intergenic (+106/-261)	lacR / lacA	Lactose phosphotransferase system repressor/Galactose‑6‑phosphate isomerase subunit LacA
1909	C34	71	4	40	0.0001	273.5	4.2	NA	TRUE	FALSE	RA	1	2,607,852	Nonsynonymous	G -> T	0.056	L36F (TTG -> TTT)	ylmA	putative ABC transporter ATP‑binding protein YlmA
1910	C34	59	4	40	0.0001	194.2	6.3	NA	TRUE	FALSE	RA	1	2,657,635	Nonsynonymous	G -> A	0.068	A339T (GCA -> ACA)	murA1	UDP‑N‑acetylglucosamine 1‑carboxyvinyltransferase 1
1911	C34	56	4	40	0.0001	201.6	10.7	NA	TRUE	FALSE	RA	1	2,657,694	Indel < 50 bp	DEL 1 bp	0.071	coding (1074/1266 nt)	murA1	UDP‑N‑acetylglucosamine 1‑carboxyvinyltransferase 1
1912	C34	58	4	40	0.0001	206.5	4.6	NA	TRUE	FALSE	RA	1	2,725,866	Nonsynonymous	G -> T	0.069	G470V (GGT -> GTT)	scrB	Sucrose‑6‑phosphate hydrolase
1913	C34	70	4	40	0.0001	265.1	4.2	NA	TRUE	FALSE	RA	1	2,758,621	Nonsynonymous	G -> T	0.057	V44L (GTG -> TTG)	LNEJMEBC_02595	hypothetical protein
1914	C35	77	4	40	0.0001	269.2	5.8	NA	TRUE	FALSE	RA	1	3,087	Nonsynonymous	G -> A	0.052	S80N (AGT -> AAT)	clpP_1	ATP‑dependent Clp protease proteolytic subunit
1915	C35	74	6	40	0.0001	254.1	9.3	NA	FALSE	FALSE	RA	1	63,995	Intergenic	C -> A	0.081	intergenic (+39/+50)	LNEJMEBC_00063 / putP	hypothetical protein/Sodium/proline symporter
1916	C35	67	4	40	0.0001	251.5	3.7	NA	TRUE	FALSE	RA	1	123,024	Nonsynonymous	C -> A	0.06	H12N (CAT -> AAT)	LNEJMEBC_00145	hypothetical protein
1917	C35	51	4	40	0.0001	182.5	4.2	NA	TRUE	FALSE	RA	1	190,577	Nonsynonymous	C -> A	0.078	C72F (TGT -> TTT)	LNEJMEBC_00219	IS1182 family transposase ISSau3
1918	C35	76	6	40	0.0001	273.4	10	NA	TRUE	FALSE	RA	1	222,844	Nonsynonymous	G -> T	0.079	H265Q (CAC -> CAA)	LNEJMEBC_00247	hypothetical protein
1919	C35	50	4	40	0.0001	173.2	4.3	NA	TRUE	FALSE	RA	1	285,519	Nonsynonymous	C -> A	0.08	L312I (CTT -> ATT)	nrnA	Bifunctional oligoribonuclease and PAP phosphatase NrnA
1920	C35	67	4	40	0.0001	244.4	4.6	NA	FALSE	FALSE	RA	1	348,488	Synonymous	A -> G	0.06	V250V (GTA -> GTG)	tgt	Queuine tRNA‑ribosyltransferase
1921	C35	53	4	40	0.0001	174	2.9	NA	FALSE	FALSE	RA	1	405,777	Intergenic	T -> C	0.071	intergenic (+231/-302)	lepA / hemN	Elongation factor 4/Oxygen‑independent coproporphyrinogen‑III oxidase‑like protein YqeR
1922	C35	39	4	40	0.0001	110.9	5.4	NA	TRUE	FALSE	RA	1	596,128	Nonsynonymous	C -> A	0.104	T51N (ACT -> AAT)	crr	PTS system glucose‑specific EIIA component
1923	C35	66	4	40	0.0001	235.2	4.9	NA	TRUE	FALSE	RA	1	601,681	Intergenic	T -> C	0.061	intergenic (+362/-109)	arlR	Response regulator ArlR
1924	C35	45	4	40	0.0001	156.3	5.1	NA	TRUE	FALSE	RA	1	604,076	Intergenic	G -> T	0.089	intergenic (+275/-9)	odhA	2‑oxoglutarate dehydrogenase E1 component
1925	C35	63	4	40	0.0001	225.8	3.9	NA	FALSE	FALSE	RA	1	836,781	Synonymous	T -> C	0.063	P554P (CCT -> CCC)	yloA	putative protein YloA
1926	C35	45	4	40	0.0001	151.1	5.1	NA	TRUE	FALSE	RA	1	925,209	Nonsynonymous	C -> A	0.089	R81I (AGA -> ATA)	LNEJMEBC_00869	hypothetical protein
1927	C35	77	4	40	0.0001	292	2.1	NA	TRUE	FALSE	RA	1	1,048,411	Nonsynonymous	C -> A	0.051	P42T (CCC -> ACC)	yjbK	Putative triphosphatase YjbK
1928	C35	69	7	24	0.004	223.8	3.7	NA	TRUE	FALSE	RA	1	1,128,322	Nonsynonymous	C -> A	0.078	R294L (CGG -> CTG)	ghrB_2	Glyoxylate/hydroxypyruvate reductase B
1929	C35	59	5	40	0.0001	214.1	7.1	NA	TRUE	FALSE	RA	1	1,148,186	Nonsynonymous	G -> T	0.085	T67K (ACG -> AAG)	LNEJMEBC_01077	hypothetical protein
1930	C35	52	4	40	0.0001	162.2	5.8	NA	FALSE	FALSE	RA	1	1,167,381	Synonymous	G -> A	0.077	Y47Y (TAC -> TAT)	LNEJMEBC_01101	hypothetical protein
1931	C35	67	6	40	0.0001	236	8.8	NA	TRUE	FALSE	RA	1	1,189,851	Nonsynonymous	C -> A	0.089	A246E (GCA -> GAA)	LNEJMEBC_01140	hypothetical protein
1932	C35	66	4	40	0.0001	244.5	3.8	NA	TRUE	FALSE	RA	1	1,212,727	Nonsynonymous	C -> A	0.061	G307V (GGT -> GTT)	clfA	Clumping factor A
1933	C35	75	4	40	0.0001	281.7	4.2	NA	TRUE	FALSE	RA	1	1,250,990	Nonsynonymous	G -> T	0.053	H27N (CAT -> AAT)	LNEJMEBC_01204	hypothetical protein
1934	C35	60	4	40	0.0001	221	4.6	NA	FALSE	FALSE	RA	1	1,300,214	Synonymous	G -> T	0.067	I86I (ATC -> ATA)	trpG_2	Anthranilate synthase component 2
1935	C35	70	4	40	0.0001	253	4.3	NA	TRUE	FALSE	RA	1	1,357,875	Nonsense	C -> A	0.057	E171* (GAA -> TAA)	LNEJMEBC_01304	hypothetical protein
1936	C35	46	6	40	0.0001	143.6	10.7	NA	TRUE	FALSE	RA	1	1,359,520	Nonsynonymous	C -> A	0.13	A100S (GCA -> TCA)	dhaM	PTS‑dependent dihydroxyacetone kinase, phosphotransferase subunit DhaM
1937	C35	79	5	40	0.0001	292.4	4.7	NA	TRUE	FALSE	RA	1	1,435,518	Nonsynonymous	C -> A	0.063	W188L (TGG -> TTG)	gph	Phosphoglycolate phosphatase
1938	C35	64	4	40	0.0001	230.8	3.8	NA	TRUE	FALSE	RA	1	1,496,790	Nonsynonymous	C -> A	0.063	A154S (GCT -> TCT)	clpC	ATP‑dependent Clp protease ATP‑binding subunit ClpC
1939	C35	73	4	40	0.0001	253	5.2	NA	FALSE	FALSE	RA	1	1,522,079	Intergenic	G -> A	0.055	intergenic (-171/+57)	hslO / ftsH	33 kDa chaperonin/ATP‑dependent zinc metalloprotease FtsH
1940	C35	68	4	40	0.0001	239.1	5.3	NA	TRUE	FALSE	RA	1	1,530,535	Nonsynonymous	G -> A	0.059	T1121I (ACA -> ATA)	mfd	Transcription‑repair‑coupling factor
1941	C35	NA	NA	NA	NA	NA	NA	low position-hash score	FALSE	FALSE	JC	1	1,665,034	Indel < 50 bp	DEL 8 bp	0.051	coding (128/1134 nt)	LNEJMEBC_01593	hypothetical protein
1942	C35	71	4	40	0.0001	277.1	3.6	NA	TRUE	FALSE	RA	1	1,722,873	Nonsynonymous	C -> A	0.056	S8I (AGC -> ATC)	yezG_6	putative antitoxin YezG
1943	C35	62	4	40	0.0001	227.1	5	NA	FALSE	FALSE	RA	1	1,723,848	Synonymous	T -> C	0.064	T304T (ACA -> ACG)	essD	ESAT‑6 secretion machinery protein EssD
1944	C35	79	4	40	0.0001	304.2	3.4	NA	TRUE	FALSE	RA	1	1,738,178	Nonsynonymous	C -> A	0.05	H107N (CAT -> AAT)	LNEJMEBC_01665	hypothetical protein
1945	C35	70	5	40	0.0001	266.8	3.9	NA	TRUE	FALSE	RA	1	1,738,814	Nonsynonymous	G -> T	0.063	D319Y (GAC -> TAC)	LNEJMEBC_01665	hypothetical protein
1946	C35	73	4	40	0.0001	265.6	3	NA	TRUE	FALSE	RA	1	1,892,670	Nonsynonymous	T -> C	0.054	D409G (GAT -> GGT)	pglF	UDP‑N‑acetyl‑alpha‑D‑glucosamine C6 dehydratase
1947	C35	105	6	40	0.0001	404.8	8.2	NA	FALSE	FALSE	RA	1	2,065,701	Synonymous	G -> T	0.057	T1655T (ACG -> ACT)	sraP	Serine‑rich adhesin for platelets
1948	C35	68	6	40	0.0001	239.9	9.6	NA	FALSE	FALSE	RA	1	2,313,491	Synonymous	G -> T	0.088	V41V (GTG -> GTT)	LNEJMEBC_02157	hypothetical protein
1949	C35	79	4	40	0.0001	305.6	4.1	NA	TRUE	FALSE	RA	1	2,435,952	Intergenic	G -> T	0.051	intergenic (+141/-84)	mleN_1	Na(+)‑lactate antiporter
1950	C35	62	4	40	0.0001	220.9	3.9	NA	TRUE	FALSE	RA	1	2,536,047	Intergenic	C -> A	0.064	intergenic (-327/-25)	alsS	Acetolactate synthase
1951	C35	65	4	40	0.0001	225.2	6.1	NA	TRUE	FALSE	RA	1	2,546,874	Nonsynonymous	C -> T	0.062	A94T (GCA -> ACA)	cobB	NAD‑dependent protein deacetylase
1952	C35	53	4	40	0.0001	188.7	4.2	NA	TRUE	FALSE	RA	1	2,601,019	Nonsense	C -> A	0.075	G98* (GGA -> TGA)	mtlF	Mannitol‑specific phosphotransferase enzyme IIA component
1953	C35	98	98	40	0.0001	390.2	NA	tandem repeat	FALSE	FALSE	RA	1	2,640,683	Intergenic	T -> C	1	intergenic (+80/-267)	rpmE2 / tdk	50S ribosomal protein L31 type B/Thymidine kinase
1954	C35	48	4	40	0.0001	167.7	4.4	NA	TRUE	FALSE	RA	1	2,727,955	Nonsynonymous	G -> T	0.083	P10Q (CCA -> CAA)	agrA_1	Accessory gene regulator A
1955	C36	57	4	40	0.0001	187	5.6	NA	TRUE	FALSE	RA	1	11,447	Nonsynonymous	G -> A	0.07	A982T (GCT -> ACT)	LNEJMEBC_00014	hypothetical protein
1956	C36	68	4	40	0.0001	237.6	5.2	NA	TRUE	FALSE	RA	1	45,454	Nonsynonymous	G -> A	0.059	C197Y (TGT -> TAT)	LNEJMEBC_00048	hypothetical protein
1957	C36	41	4	40	0.0001	132.5	5.3	NA	TRUE	FALSE	RA	1	426,779	Nonsynonymous	G -> T	0.098	G323V (GGT -> GTT)	dnaG	DNA primase
1958	C36	34	4	40	0.0001	111.9	5.1	repeat regions	FALSE	FALSE	RA	1	573,803	Nonsynonymous	C -> A	0.118	Q5916K (CAA -> AAA)	ebh	Extracellular matrix-binding protein ebh
1959	C36	24	4	40	0.0001	60.5	6.3	NA	TRUE	FALSE	RA	1	731,332	Nonsynonymous	C -> A	0.167	V318L (GTG -> TTG)	mutL	DNA mismatch repair protein MutL
1960	C36	49	4	40	0.0001	149.9	6.4	NA	TRUE	FALSE	RA	1	735,243	Nonsynonymous	C -> T	0.082	G156S (GGT -> AGT)	LNEJMEBC_00693	hypothetical protein
1961	C36	39	16	40	0.0001	32.5	47.3	NA	TRUE	FALSE	RA	1	781,479	Nonsense	C -> A	0.41	G129* (GGA -> TGA)	codY	GTP‑sensing transcriptional pleiotropic repressor CodY
1962	C36	42	4	40	0.0001	138.5	10.1	NA	TRUE	FALSE	RA	1	968,406	Nonsynonymous	A -> T	0.095	Y171N (TAC -> AAC)	LNEJMEBC_00908	hypothetical protein
1963	C36	59	9	40	0.0001	176.7	18.1	NA	TRUE	FALSE	RA	1	1,118,029	Nonsynonymous	C -> A	0.151	G258C (GGT -> TGT)	pepA_2	Cytosol aminopeptidase
1964	C36	74	4	40	0.0001	282.7	4.2	NA	TRUE	FALSE	RA	1	1,244,556	Nonsynonymous	G -> T	0.054	D785E (GAC -> GAA)	uvrA	UvrABC system protein A
1965	C36	63	6	40	0.0001	212.8	10.9	NA	TRUE	FALSE	RA	1	1,328,362	Nonsynonymous	T -> C	0.095	D498G (GAT -> GGT)	cydD	ATP‑binding/permease protein CydD
1966	C36	63	4	40	0.0001	214.2	5.9	NA	FALSE	FALSE	RA	1	1,429,924	Synonymous	G -> A	0.064	H57H (CAC -> CAT)	LNEJMEBC_01378	hypothetical protein
1967	C36	58	4	40	0.0001	199.7	4.1	NA	TRUE	FALSE	RA	1	1,451,271	Nonsynonymous	C -> A	0.069	G100V (GGT -> GTT)	sdrD	Serine‑aspartate repeat‑containing protein D
1968	C36	55	4	40	0.0001	203.5	4.2	NA	TRUE	FALSE	RA	1	1,468,903	Nonsynonymous	G -> T	0.073	D81E (GAC -> GAA)	tuf	Elongation factor Tu
1969	C36	49	4	40	0.0001	174.5	4.4	NA	TRUE	FALSE	RA	1	1,481,803	Nonsense	G -> T	0.082	S141* (TCA -> TAA)	rplJ	50S ribosomal protein L10
1970	C36	61	4	40	0.0001	201.5	6	NA	FALSE	FALSE	RA	1	1,623,088	Intergenic	C -> T	0.066	intergenic (-152/+134)	LNEJMEBC_01549 / LNEJMEBC_01550	hypothetical protein/hypothetical protein
1971	C36	58	4	40	0.0001	216.8	4.1	NA	TRUE	FALSE	RA	1	1,758,870	Nonsynonymous	G -> T	0.069	N30K (AAC -> AAA)	ypdA	Sensor histidine kinase YpdA
1972	C36	42	4	40	0.0001	134.4	5.4	NA	FALSE	FALSE	RA	1	1,769,643	Synonymous	A -> G	0.095	H64H (CAT -> CAC)	tarJ'	Ribulose‑5‑phosphate reductase 2
1973	C36	46	4	40	0.0001	164.2	5.1	NA	FALSE	FALSE	RA	1	1,879,476	Intergenic	G -> T	0.087	intergenic (+57/+8)	isdI / mnaA_1	Heme oxygenase (staphylobilin‑producing) 2/UDP‑N‑acetylglucosamine 2‑epimerase
1974	C36	65	4	40	0.0001	227.8	5.3	NA	TRUE	FALSE	RA	1	1,954,840	Nonsynonymous	G -> A	0.061	T193I (ACA -> ATA)	rhaS_1	HTH‑type transcriptional activator RhaS
1975	C36	60	4	40	0.0001	201.6	6	NA	FALSE	FALSE	RA	1	2,026,180	Synonymous	G -> A	0.067	F39F (TTC -> TTT)	yflS	Putative malate transporter YflS
1976	C36	69	4	40	0.0001	248.4	3.1	NA	TRUE	FALSE	RA	1	2,042,537	Nonsynonymous	A -> G	0.057	N116D (AAT -> GAT)	hisB	Imidazoleglycerol‑phosphate dehydratase
1977	C36	66	4	40	0.0001	247.7	2.4	NA	FALSE	FALSE	RA	1	2,116,695	Synonymous	C -> A	0.059	G580G (GGC -> GGA)	cysJ	Sulfite reductase [NADPH] flavoprotein alpha‑component
1978	C36	51	4	40	0.0001	176.4	5.1	NA	FALSE	FALSE	RA	1	2,150,772	Synonymous	T -> C	0.078	T10T (ACA -> ACG)	LNEJMEBC_02006	hypothetical protein
1979	C36	68	4	40	0.0001	249.2	3.8	NA	TRUE	FALSE	RA	1	2,204,077	Nonsynonymous	G -> T	0.059	G548V (GGT -> GTT)	ydaP	Putative thiamine pyrophosphate‑containing protein YdaP
1980	C36	74	6	40	0.0001	265.1	9.3	NA	TRUE	FALSE	RA	1	2,258,717	Nonsynonymous	G -> T	0.081	P231H (CCT -> CAT)	pgcA	Phosphoglucomutase
1981	C36	73	4	40	0.0001	242.1	4.4	NA	FALSE	FALSE	RA	1	2,285,823	Synonymous	A -> G	0.055	K284K (AAA -> AAG)	gsiD	Glutathione transport system permease protein GsiD
1982	C36	64	6	40	0.0001	212.1	10.8	NA	TRUE	FALSE	RA	1	2,319,533	Nonsynonymous	A -> G	0.094	Q95R (CAG -> CGG)	cpdA_2	3',5'‑cyclic adenosine monophosphate phosphodiesterase CpdA
1983	C36	78	4	40	0.0001	273.7	5	NA	TRUE	FALSE	RA	1	2,356,019	Nonsynonymous	G -> A	0.051	G3R (GGG -> AGG)	sirB	Sirohydrochlorin ferrochelatase
1984	C36	55	6	40	0.0001	179.2	10.9	NA	TRUE	FALSE	RA	1	2,431,446	Nonsynonymous	G -> T	0.109	G107C (GGC -> TGC)	hutI	Imidazolonepropionase
1985	C36	55	4	40	0.0001	197.1	3.9	NA	TRUE	FALSE	RA	1	2,527,558	Nonsynonymous	C -> A	0.073	R82S (CGT -> AGT)	rpsI	30S ribosomal protein S9
1986	C36	39	6	40	0.0001	110.8	11.9	NA	FALSE	FALSE	RA	1	2,581,480	Intergenic	C -> A	0.154	intergenic (+205/-254)	salA / LNEJMEBC_02423	Iron‑sulfur cluster carrier protein/16S ribosomal RNA
1987	C36	71	34	40	0.0001	8.2	115.3	tandem repeat	FALSE	FALSE	RA	1	2,640,683	Intergenic	T -> C	0.479	intergenic (+80/-267)	rpmE2 / tdk	50S ribosomal protein L31 type B/Thymidine kinase
1988	C36	51	4	40	0.0001	165.2	5.8	NA	TRUE	FALSE	RA	1	2,646,835	Nonsense	C -> T	0.079	Q395* (CAA -> TAA)	glyA	Serine hydroxymethyltransferase
1989	C36	61	4	40	0.0001	209.8	5.4	NA	FALSE	FALSE	RA	1	2,725,342	Synonymous	C -> T	0.066	G295G (GGC -> GGT)	scrB	Sucrose‑6‑phosphate hydrolase
1990	C36	67	4	40	0.0001	252.6	4.4	NA	TRUE	FALSE	RA	1	2,727,985	Intergenic	C -> A	0.06	intergenic (-2/+17)	agrA_1	Accessory gene regulator A
1991	C36	54	4	40	0.0001	192.4	4.5	NA	TRUE	FALSE	RA	1	2,728,231	Nonsynonymous	G -> T	0.074	A352E (GCA -> GAA)	LNEJMEBC_02554	hypothetical protein
1992	C37	62	4	40	0.0001	234.7	4	NA	FALSE	FALSE	RA	1	22,177	Intergenic	G -> T	0.064	intergenic (+27/-662)	sak / LNEJMEBC_00024	Staphylokinase/hypothetical protein
1993	C37	50	4	40	0.0001	178.7	3	NA	TRUE	FALSE	RA	1	34,067	Nonsynonymous	C -> A	0.079	A165E (GCA -> GAA)	LNEJMEBC_00036	hypothetical protein
1994	C37	53	4	40	0.0001	174.3	6.2	NA	FALSE	FALSE	RA	1	199,730	Synonymous	G -> A	0.075	G115G (GGC -> GGT)	arsB_1	Arsenical pump membrane protein
1995	C37	59	5	40	0.0001	207.3	4.9	NA	TRUE	FALSE	RA	1	228,986	Nonsynonymous	G -> T	0.076	G60V (GGT -> GTT)	dat	D‑alanine aminotransferase
1996	C37	60	4	40	0.0001	228.5	4.6	NA	TRUE	FALSE	RA	1	258,817	Nonsynonymous	G -> T	0.067	Q413K (CAA -> AAA)	LNEJMEBC_00274	hypothetical protein
1997	C37	55	4	40	0.0001	190.4	4.8	NA	TRUE	FALSE	RA	1	348,979	Nonsynonymous	C -> A	0.073	A28E (GCG -> GAG)	yajC	Sec translocon accessory complex subunit YajC
1998	C37	49	22	40	0.0001	23	63.5	tandem repeat	FALSE	FALSE	RA	1	396,807	Synonymous	T -> C	0.447	D153D (GAT -> GAC)	nadD	putative nicotinate‑nucleotide adenylyltransferase
1999	C37	47	4	40	0.0001	158.9	5.5	NA	FALSE	FALSE	RA	1	420,406	Synonymous	T -> C	0.085	P5P (CCT -> CCC)	cdd	Cytidine deaminase
[truncated: 2,943 more rows]
